# Supplementary material for: ﻿Colletotrichum macroconidii sp. nov. and six new records of Colletotrichum (Glomerellaceae, Glomerellales) from southwestern China
Source: MycoKeys. 2025 Sep 18;122:321–73. doi: 10.3897/mycokeys.122.161122 (PMC12464559; doi:10.3897/mycokeys.122.161122)
Supplement: XML Treatment for Colletotrichum fioriniae [file mycokeys.122.161122-treatment1.xml]

<!DOCTYPE tp:taxon-treatment
  PUBLIC "-//TaxonX//DTD Taxonomic Treatment Publishing DTD v0 20100105//EN" "tax-treatment-NSO.dtd">
<tp:taxon-treatment xmlns:tp="http://www.plazi.org/taxpub"><tp:treatment-meta><kwd-group><label>Taxon classification</label><kwd>
              <named-content content-type="kingdom">Fungi</named-content>
            </kwd><kwd>
              <named-content content-type="order">Glomerellales</named-content>
            </kwd><kwd>
              <named-content content-type="family">Glomerellaceae</named-content>
            </kwd></kwd-group><mixed-citation publication-type="journal"><person-group><name><surname>Norphanphoun</surname><given-names>Chada</given-names></name><name><surname>Zou</surname><given-names>Meng-Ting</given-names></name><name><surname>Liu</surname><given-names>Feng-Quan</given-names></name><name><surname>Wang</surname><given-names>Yong</given-names></name></person-group><article-title>﻿<italic><tp:taxon-name><tp:taxon-name-part taxon-name-part-type="genus" reg="Colletotrichum">Colletotrichum</tp:taxon-name-part> <tp:taxon-name-part taxon-name-part-type="species" reg="macroconidii">macroconidii</tp:taxon-name-part></tp:taxon-name></italic> sp. nov. and six new records of <italic><tp:taxon-name><tp:taxon-name-part taxon-name-part-type="genus" reg="Colletotrichum">Colletotrichum</tp:taxon-name-part></tp:taxon-name></italic> (<tp:taxon-name><tp:taxon-name-part taxon-name-part-type="family">Glomerellaceae</tp:taxon-name-part></tp:taxon-name>, <tp:taxon-name><tp:taxon-name-part taxon-name-part-type="order">Glomerellales</tp:taxon-name-part></tp:taxon-name>) from southwestern China</article-title><source>MycoKeys</source><day>18</day><month>09</month><year>2025</year><volume>122</volume><fpage>321</fpage><lpage>373</lpage><pub-id pub-id-type="doi">10.3897/mycokeys.122.161122</pub-id></mixed-citation></tp:treatment-meta><tp:nomenclature><label>﻿</label><tp:taxon-name><object-id xmlns:xlink="http://www.w3.org/1999/xlink" content-type="arpha" xlink:type="simple">7ED6EA67-6CC3-5AF3-A21D-300A598AF318</object-id>
            <tp:taxon-name-part taxon-name-part-type="genus" reg="Colletotrichum">Colletotrichum</tp:taxon-name-part>
            <tp:taxon-name-part taxon-name-part-type="species" reg="fioriniae">fioriniae</tp:taxon-name-part>
          </tp:taxon-name><tp:taxon-authority>(Marcelino &amp; Gouli) Pennycook, Mycotaxon 132(1): 150 (2017) [2016]</tp:taxon-authority></tp:nomenclature><tp:treatment-sec sec-type="description" id="SECID0EJUPM"><title>Description.</title><p>See <xref ref-type="bibr" rid="B27">Damm et al. (2012a)</xref>.</p></tp:treatment-sec><tp:treatment-sec sec-type="material" id="SECID0ETUPM"><title>Material examined.</title><p>China • Guizhou Province, Tongren, <italic><tp:taxon-name><tp:taxon-name-part taxon-name-part-type="genus" reg="Parthenocissus">Parthenocissus</tp:taxon-name-part> <tp:taxon-name-part taxon-name-part-type="species" reg="tricuspidata">tricuspidata</tp:taxon-name-part></tp:taxon-name></italic> (Siebold &amp; Zucc.) Planch., 2024.07.11, coll. Gou Shiqi, D94/GSQ/GZ38 (dried culture, <abbrev xmlns:xlink="http://www.w3.org/1999/xlink" content-type="institution" xlink:title="Herbarium of the Department of Plant Pathology, Agricultural College, Guizhou University" id="ABBRID0EEVPM" xlink:type="simple">HGUP</abbrev> 25-0036), living culture <abbrev xmlns:xlink="http://www.w3.org/1999/xlink" content-type="institution" xlink:title="Plant Pathology Department of the College of Agriculture, Guizhou University, China" id="ABBRID0EJVPM" xlink:type="simple">GUCC</abbrev> 25-0050.</p></tp:treatment-sec><tp:treatment-sec sec-type="notes" id="SECID0EOVPM"><title>Notes.</title><p><italic><tp:taxon-name><tp:taxon-name-part taxon-name-part-type="genus" reg="Parthenocissus">Parthenocissus</tp:taxon-name-part> <tp:taxon-name-part taxon-name-part-type="species" reg="tricuspidata">tricuspidata</tp:taxon-name-part></tp:taxon-name></italic> (<tp:taxon-name><tp:taxon-name-part taxon-name-part-type="family">Vitaceae</tp:taxon-name-part></tp:taxon-name>, <tp:taxon-name><tp:taxon-name-part taxon-name-part-type="order">Vitales</tp:taxon-name-part></tp:taxon-name>) is a vigorous liana widely cultivated for ornamental and ecological purposes due to its exceptional adaptability to various environmental conditions, including low temperatures, drought, and nutrient-poor soils (<xref ref-type="bibr" rid="B116">Steinbrecher et al. 2011</xref>). Its strong adhesive and climbing abilities make it a preferred species for covering walls, pavilions, and rocks (<xref ref-type="bibr" rid="B44">He et al. 2011</xref>). However, with its increasing use in landscape greening, the plant has become more susceptible to a growing number of pathogenic threats. Recent studies have documented several fungal pathogens associated with <italic><tp:taxon-name><tp:taxon-name-part taxon-name-part-type="genus" reg="Parthenocissus">P.</tp:taxon-name-part> <tp:taxon-name-part taxon-name-part-type="species" reg="tricuspidata">tricuspidata</tp:taxon-name-part></tp:taxon-name></italic>, including <italic><tp:taxon-name><tp:taxon-name-part taxon-name-part-type="genus" reg="Phyllosticta">Phyllosticta</tp:taxon-name-part> <tp:taxon-name-part taxon-name-part-type="species" reg="partricusidatae">partricusidatae</tp:taxon-name-part></tp:taxon-name></italic> (<xref ref-type="bibr" rid="B161">Zhou et al. 2015</xref>), <italic><tp:taxon-name><tp:taxon-name-part taxon-name-part-type="genus" reg="Colletotrichum">Colletotrichum</tp:taxon-name-part> <tp:taxon-name-part taxon-name-part-type="species" reg="siamense">siamense</tp:taxon-name-part></tp:taxon-name></italic> (<xref ref-type="bibr" rid="B159">Zhao et al. 2020</xref>), <italic><tp:taxon-name><tp:taxon-name-part taxon-name-part-type="genus" reg="Septoria">Septoria</tp:taxon-name-part> <tp:taxon-name-part taxon-name-part-type="species" reg="tormentillae">tormentillae</tp:taxon-name-part></tp:taxon-name></italic> (<xref ref-type="bibr" rid="B140">Wang et al. 2020</xref>), <italic><tp:taxon-name><tp:taxon-name-part taxon-name-part-type="genus" reg="Diaporthe">Diaporthe</tp:taxon-name-part> <tp:taxon-name-part taxon-name-part-type="species" reg="tulliensis">tulliensis</tp:taxon-name-part></tp:taxon-name></italic> (<xref ref-type="bibr" rid="B47">Huang et al. 2021a</xref>), <italic><tp:taxon-name><tp:taxon-name-part taxon-name-part-type="genus" reg="Coniella">Coniella</tp:taxon-name-part> <tp:taxon-name-part taxon-name-part-type="species" reg="vitis">vitis</tp:taxon-name-part></tp:taxon-name></italic> (<xref ref-type="bibr" rid="B151">Yin et al. 2023</xref>), <italic><tp:taxon-name><tp:taxon-name-part taxon-name-part-type="genus" reg="Neophysopella">Neophysopella</tp:taxon-name-part> <tp:taxon-name-part taxon-name-part-type="species" reg="vitis">vitis</tp:taxon-name-part></tp:taxon-name></italic> (<xref ref-type="bibr" rid="B163">Zhou et al. 2024</xref>), <italic><tp:taxon-name><tp:taxon-name-part taxon-name-part-type="genus" reg="Colletotrichum">C.</tp:taxon-name-part> <tp:taxon-name-part taxon-name-part-type="species" reg="gloeosporioides">gloeosporioides</tp:taxon-name-part></tp:taxon-name></italic>, and <italic><tp:taxon-name><tp:taxon-name-part taxon-name-part-type="genus" reg="Colletotrichum">C.</tp:taxon-name-part> <tp:taxon-name-part taxon-name-part-type="species" reg="siamensethe">siamensethe</tp:taxon-name-part></tp:taxon-name></italic> (<xref ref-type="bibr" rid="B144">Wang et al. 2025</xref>), highlighting the plant vulnerability to fungal diseases.</p><p>In the present study, the fungal strain <abbrev xmlns:xlink="http://www.w3.org/1999/xlink" content-type="institution" xlink:title="Plant Pathology Department of the College of Agriculture, Guizhou University, China" id="ABBRID0ES1PM" xlink:type="simple">GUCC</abbrev> 25-0050 was isolated from symptomatic leaves of <italic><tp:taxon-name><tp:taxon-name-part taxon-name-part-type="genus" reg="Parthenocissus">P.</tp:taxon-name-part> <tp:taxon-name-part taxon-name-part-type="species" reg="tricuspidata">tricuspidata</tp:taxon-name-part></tp:taxon-name></italic>. Based on multilocus phylogenetic analyses of <abbrev xmlns:xlink="http://www.w3.org/1999/xlink" xlink:title="internal transcribed spacer region" id="ABBRID0EC2PM" xlink:type="simple">ITS</abbrev>, <italic><abbrev xmlns:xlink="http://www.w3.org/1999/xlink" xlink:title="glyceraldehyde-3-phosphate dehydrogenase region" id="ABBRID0EH2PM" xlink:type="simple">gapdh</abbrev></italic>, <italic><abbrev xmlns:xlink="http://www.w3.org/1999/xlink" xlink:title="chitin synthase" id="ABBRID0EM2PM" xlink:type="simple">chs-1</abbrev></italic>, <italic><abbrev xmlns:xlink="http://www.w3.org/1999/xlink" xlink:title="actin" id="ABBRID0ER2PM" xlink:type="simple">act</abbrev></italic>, <italic>β-tubulin</italic>, and <italic>his3</italic> gene regions (Fig. <xref ref-type="fig" rid="F1">1</xref>), this strain was identified as <italic><tp:taxon-name><tp:taxon-name-part taxon-name-part-type="genus" reg="Colletotrichum">Colletotrichum</tp:taxon-name-part> <tp:taxon-name-part taxon-name-part-type="species" reg="fioriniae">fioriniae</tp:taxon-name-part></tp:taxon-name></italic>. This identification is supported by its phylogenetic placement. This is the first report of <italic><tp:taxon-name><tp:taxon-name-part taxon-name-part-type="genus" reg="Colletotrichum">C.</tp:taxon-name-part> <tp:taxon-name-part taxon-name-part-type="species" reg="fioriniae">fioriniae</tp:taxon-name-part></tp:taxon-name></italic> on <italic><tp:taxon-name><tp:taxon-name-part taxon-name-part-type="genus" reg="Parthenocissus">P.</tp:taxon-name-part> <tp:taxon-name-part taxon-name-part-type="species" reg="tricuspidata">tricuspidata</tp:taxon-name-part></tp:taxon-name></italic> in China. The identification of <italic><tp:taxon-name><tp:taxon-name-part taxon-name-part-type="genus" reg="Colletotrichum">C.</tp:taxon-name-part> <tp:taxon-name-part taxon-name-part-type="species" reg="fioriniae">fioriniae</tp:taxon-name-part></tp:taxon-name></italic> as a pathogen of <italic><tp:taxon-name><tp:taxon-name-part taxon-name-part-type="genus" reg="Parthenocissus">P.</tp:taxon-name-part> <tp:taxon-name-part taxon-name-part-type="species" reg="tricuspidata">tricuspidata</tp:taxon-name-part></tp:taxon-name></italic> underscores the need for further investigation into its epidemiology, pathogenicity, and potential impact on ornamental and ecological plantings.</p></tp:treatment-sec><tp:treatment-sec><!--Section generated to contain objects referenced in tp:taxon-treatment.--><fig id="F1" position="float" orientation="portrait"><object-id xmlns:xlink="http://www.w3.org/1999/xlink" content-type="doi" xlink:type="simple">10.3897/mycokeys.122.161122.figure1</object-id><object-id xmlns:xlink="http://www.w3.org/1999/xlink" content-type="arpha" xlink:type="simple">0C9BDC29-3437-59CD-BAB7-88E2967D06F5</object-id><label>Figure 1.</label><caption><p>Phylogenetic tree constructed using a maximum likelihood (<abbrev xmlns:xlink="http://www.w3.org/1999/xlink" xlink:title="maximum likelihood" id="ABBRID0ERBPM" xlink:type="simple">ML</abbrev>) analysis based on a combined <abbrev xmlns:xlink="http://www.w3.org/1999/xlink" xlink:title="internal transcribed spacer region" id="ABBRID0EVBPM" xlink:type="simple">ITS</abbrev>, <italic><abbrev xmlns:xlink="http://www.w3.org/1999/xlink" xlink:title="glyceraldehyde-3-phosphate dehydrogenase region" id="ABBRID0E1BPM" xlink:type="simple">gapdh</abbrev></italic>, <italic><abbrev xmlns:xlink="http://www.w3.org/1999/xlink" xlink:title="chitin synthase" id="ABBRID0E6BPM" xlink:type="simple">chs-1</abbrev></italic>, <italic><abbrev xmlns:xlink="http://www.w3.org/1999/xlink" xlink:title="actin" id="ABBRID0EECPM" xlink:type="simple">act</abbrev></italic>, <italic>β-tubulin</italic>, and <italic>his3</italic> sequences, representing <italic><tp:taxon-name><tp:taxon-name-part taxon-name-part-type="genus" reg="Colletotrichum">Colletotrichum</tp:taxon-name-part> <tp:taxon-name-part taxon-name-part-type="species" reg="acutatum">acutatum</tp:taxon-name-part></tp:taxon-name></italic> species complex. The tree topology of the <abbrev xmlns:xlink="http://www.w3.org/1999/xlink" xlink:title="maximum likelihood" id="ABBRID0EXCPM" xlink:type="simple">ML</abbrev> analysis was identical to the Maximum Parsimony (<abbrev xmlns:xlink="http://www.w3.org/1999/xlink" xlink:title="maximum parsimony" id="ABBRID0E2CPM" xlink:type="simple">MP</abbrev>) and Bayesian posterior probability (<abbrev xmlns:xlink="http://www.w3.org/1999/xlink" xlink:title="Bayesian posterior probability analysis" id="ABBRID0E6CPM" xlink:type="simple">BI</abbrev>) analyses. The final RAxML tree with a likelihood value of -11021.830194 is presented here. The evolutionary model GTR+GAMMA was applied to all the genes. The analysis included sixty-nine (69) taxa with a total of 2183 characters, with 803 distinct alignment patterns, and 7.96% were gaps and undetermined characters. Estimated base frequencies were as follows: A = 0.224158, C = 0.310418, G = 0.240273, T = 0.225151; substitution rates AC = 1.652392, AG = 4.067151, AT = 1.193894, CG = 0.729619, CT = 7.723186, GT = 1.0; gamma distribution shape parameter <italic>α</italic> = 0.285275; tree length = 0.845774. Bootstrap support values for <abbrev xmlns:xlink="http://www.w3.org/1999/xlink" xlink:title="maximum likelihood" id="ABBRID0EFDPM" xlink:type="simple">ML</abbrev> and <abbrev xmlns:xlink="http://www.w3.org/1999/xlink" xlink:title="maximum parsimony" id="ABBRID0EJDPM" xlink:type="simple">MP</abbrev> ≥ 70% and Bayesian Posterior Probabilities (<abbrev xmlns:xlink="http://www.w3.org/1999/xlink" xlink:title="Bayesian posterior probability analysis" id="ABBRID0ENDPM" xlink:type="simple">BI</abbrev>) ≥ 0.90 are indicated at the nodes as <abbrev xmlns:xlink="http://www.w3.org/1999/xlink" xlink:title="maximum likelihood" id="ABBRID0ERDPM" xlink:type="simple">ML</abbrev>/<abbrev xmlns:xlink="http://www.w3.org/1999/xlink" xlink:title="maximum parsimony" id="ABBRID0EVDPM" xlink:type="simple">MP</abbrev>/<abbrev xmlns:xlink="http://www.w3.org/1999/xlink" xlink:title="Bayesian posterior probability analysis" id="ABBRID0EZDPM" xlink:type="simple">BI</abbrev>. The tree is rooted with <italic><tp:taxon-name><tp:taxon-name-part taxon-name-part-type="genus" reg="Colletotrichum">C.</tp:taxon-name-part> <tp:taxon-name-part taxon-name-part-type="species" reg="rusci">rusci</tp:taxon-name-part></tp:taxon-name></italic> (<abbrev xmlns:xlink="http://www.w3.org/1999/xlink" content-type="institution" xlink:title="CBS-KNAW Fungal Biodiversity Centre, Utrecht, The Netherlands" id="ABBRID0EIEPM" xlink:type="simple">CBS</abbrev> 119206) and <italic><tp:taxon-name><tp:taxon-name-part taxon-name-part-type="genus" reg="Colletotrichum">C.</tp:taxon-name-part> <tp:taxon-name-part taxon-name-part-type="species" reg="trichellum">trichellum</tp:taxon-name-part></tp:taxon-name></italic> (<abbrev xmlns:xlink="http://www.w3.org/1999/xlink" content-type="institution" xlink:title="CBS-KNAW Fungal Biodiversity Centre, Utrecht, The Netherlands" id="ABBRID0EYEPM" xlink:type="simple">CBS</abbrev> 217.64). Type strains are denoted in bold and T and sequences generated in this study are in yellow. Bar = 0.04 represents the estimated number of nucleotide substitutions of site per branch.</p></caption><graphic xmlns:xlink="http://www.w3.org/1999/xlink" xlink:href="mycokeys-122-321-g001.jpg" position="float" orientation="portrait" xlink:type="simple" id="oo_1418940.jpg"><uri content-type="original_file" xlink:type="simple">https://binary.pensoft.net/fig/1418940</uri></graphic></fig></tp:treatment-sec><ref-list><ref id="B27"><mixed-citation xmlns:xlink="http://www.w3.org/1999/xlink" xlink:type="simple"><person-group><name name-style="western"><surname>Damm</surname><given-names>U</given-names></name><name name-style="western"><surname>Cannon</surname><given-names>PF</given-names></name><name name-style="western"><surname>Woudenberg</surname><given-names>JHC</given-names></name><name name-style="western"><surname>Crous</surname><given-names>PW</given-names></name></person-group> (<year>2012a</year>) <article-title>The <italic><tp:taxon-name><tp:taxon-name-part taxon-name-part-type="genus">Colletotrichum</tp:taxon-name-part> <tp:taxon-name-part taxon-name-part-type="species">acutatum</tp:taxon-name-part></tp:taxon-name></italic> species complex.</article-title><source>Studies in Mycology</source><volume>73</volume>: <fpage>37</fpage>–<lpage>113</lpage>. <ext-link xlink:href="10.3114/sim0010" ext-link-type="doi" xlink:type="simple">https://doi.org/10.3114/sim0010</ext-link></mixed-citation></ref><ref id="B116"><mixed-citation xmlns:xlink="http://www.w3.org/1999/xlink" xlink:type="simple"><person-group><name name-style="western"><surname>Steinbrecher</surname><given-names>T</given-names></name><name name-style="western"><surname>Beuchle</surname><given-names>G</given-names></name><name name-style="western"><surname>Melzer</surname><given-names>B</given-names></name><name name-style="western"><surname>Speck</surname><given-names>T</given-names></name><name name-style="western"><surname>Kraft</surname><given-names>O</given-names></name><name name-style="western"><surname>Schwaiger</surname><given-names>R</given-names></name></person-group> (<year>2011</year>) <article-title>Structural development and morphology of the attachment system of <tp:taxon-name><tp:taxon-name-part taxon-name-part-type="genus">Parthenocissus</tp:taxon-name-part> <tp:taxon-name-part taxon-name-part-type="species">tricuspidata.</tp:taxon-name-part></tp:taxon-name></article-title><source>International Journal of Plant Sciences</source><volume>172</volume>(<issue>9</issue>): <fpage>1120</fpage>–<lpage>1129</lpage>. <ext-link xlink:href="10.1086/662129" ext-link-type="doi" xlink:type="simple">https://doi.org/10.1086/662129</ext-link></mixed-citation></ref><ref id="B44"><mixed-citation xmlns:xlink="http://www.w3.org/1999/xlink" xlink:type="simple"><person-group><name name-style="western"><surname>He</surname><given-names>TX</given-names></name><name name-style="western"><surname>Zhang</surname><given-names>L</given-names></name><name name-style="western"><surname>Deng</surname><given-names>WL</given-names></name></person-group> (<year>2011</year>) Biological adhesion of <italic><tp:taxon-name><tp:taxon-name-part taxon-name-part-type="genus">Parthenocissus</tp:taxon-name-part> <tp:taxon-name-part taxon-name-part-type="species">tricuspidata.</tp:taxon-name-part></tp:taxon-name></italic> Archives of Biological Sciences 63: e393. <ext-link xlink:href="10.2298/ABS1102393H" ext-link-type="doi" xlink:type="simple">https://doi.org/10.2298/ABS1102393H</ext-link></mixed-citation></ref><ref id="B161"><mixed-citation xmlns:xlink="http://www.w3.org/1999/xlink" xlink:type="simple"><person-group><name name-style="western"><surname>Zhou</surname><given-names>N</given-names></name><name name-style="western"><surname>Chen</surname><given-names>Q</given-names></name><name name-style="western"><surname>Carroll</surname><given-names>G</given-names></name><name name-style="western"><surname>Zhang</surname><given-names>N</given-names></name><name name-style="western"><surname>Shivas</surname><given-names>RG</given-names></name><name name-style="western"><surname>Cai</surname><given-names>L</given-names></name></person-group> (<year>2015</year>) <article-title><italic><tp:taxon-name><tp:taxon-name-part taxon-name-part-type="genus">Polyphasic</tp:taxon-name-part> <tp:taxon-name-part taxon-name-part-type="species">characterization</tp:taxon-name-part></tp:taxon-name></italic> of four new plant pathogenic <italic><tp:taxon-name><tp:taxon-name-part taxon-name-part-type="genus">Phyllosticta</tp:taxon-name-part></tp:taxon-name></italic> species from China, Japan, and the United States.</article-title><source>Fungal Biology</source><volume>119</volume>(<issue>5</issue>): <fpage>433</fpage>–<lpage>446</lpage>. <ext-link xlink:href="10.1016/j.funbio.2014.08.006" ext-link-type="doi" xlink:type="simple">https://doi.org/10.1016/j.funbio.2014.08.006</ext-link></mixed-citation></ref><ref id="B159"><mixed-citation xmlns:xlink="http://www.w3.org/1999/xlink" xlink:type="simple"><person-group><name name-style="western"><surname>Zhao</surname><given-names>XY</given-names></name><name name-style="western"><surname>Wu</surname><given-names>F</given-names></name><name name-style="western"><surname>Chen</surname><given-names>M</given-names></name><name name-style="western"><surname>Li</surname><given-names>SC</given-names></name><name name-style="western"><surname>Zhang</surname><given-names>YN</given-names></name><name name-style="western"><surname>Fu</surname><given-names>YQ</given-names></name><name name-style="western"><surname>Yu</surname><given-names>GY</given-names></name><name name-style="western"><surname>Xiang</surname><given-names>ML</given-names></name></person-group> (<year>2020</year>) First report of <italic><tp:taxon-name><tp:taxon-name-part taxon-name-part-type="genus">Colletotrichum</tp:taxon-name-part> <tp:taxon-name-part taxon-name-part-type="species">siamense</tp:taxon-name-part></tp:taxon-name></italic> causing leaf spot on <italic><tp:taxon-name><tp:taxon-name-part taxon-name-part-type="genus">Parthenocissus</tp:taxon-name-part> <tp:taxon-name-part taxon-name-part-type="species">tricuspidata</tp:taxon-name-part></tp:taxon-name></italic> in China. Plant Disease 104(8): e2290. <ext-link xlink:href="10.1094/PDIS-12-19-2535-PDN" ext-link-type="doi" xlink:type="simple">https://doi.org/10.1094/PDIS-12-19-2535-PDN</ext-link></mixed-citation></ref><ref id="B140"><mixed-citation xmlns:xlink="http://www.w3.org/1999/xlink" xlink:type="simple"><person-group><name name-style="western"><surname>Wang</surname><given-names>K</given-names></name><name name-style="western"><surname>Li</surname><given-names>Z</given-names></name><name name-style="western"><surname>Zou</surname><given-names>J</given-names></name><name name-style="western"><surname>Li</surname><given-names>D</given-names></name></person-group> (<year>2020</year>) First report of <italic><tp:taxon-name><tp:taxon-name-part taxon-name-part-type="genus">Septoria</tp:taxon-name-part> <tp:taxon-name-part taxon-name-part-type="species">tormentillae</tp:taxon-name-part></tp:taxon-name></italic> causing leaf blotch of <italic><tp:taxon-name><tp:taxon-name-part taxon-name-part-type="genus">Parthenocissus</tp:taxon-name-part> <tp:taxon-name-part taxon-name-part-type="species">tricuspidata</tp:taxon-name-part></tp:taxon-name></italic> in China. Plant Disease 104(2): e566. <ext-link xlink:href="10.1094/PDIS-08-19-1666-PDN" ext-link-type="doi" xlink:type="simple">https://doi.org/10.1094/PDIS-08-19-1666-PDN</ext-link></mixed-citation></ref><ref id="B47"><mixed-citation xmlns:xlink="http://www.w3.org/1999/xlink" xlink:type="simple"><person-group><name name-style="western"><surname>Huang</surname><given-names>CC</given-names></name><name name-style="western"><surname>Liu</surname><given-names>HH</given-names></name><name name-style="western"><surname>Wu</surname><given-names>PH</given-names></name><name name-style="western"><surname>Chang</surname><given-names>HX</given-names></name></person-group> (<year>2021a</year>) <article-title>First report of leaf spot caused by <italic><tp:taxon-name><tp:taxon-name-part taxon-name-part-type="genus">Diaporthe</tp:taxon-name-part> <tp:taxon-name-part taxon-name-part-type="species">tulliensis</tp:taxon-name-part></tp:taxon-name></italic> on Boston ivy (<italic><tp:taxon-name><tp:taxon-name-part taxon-name-part-type="genus">Parthenocissus</tp:taxon-name-part> <tp:taxon-name-part taxon-name-part-type="species">tricuspidata</tp:taxon-name-part></tp:taxon-name></italic>) in Taiwan.</article-title><source>Plant Disease</source><volume>105</volume>: <fpage>2268</fpage>–<lpage>2710</lpage>. <ext-link xlink:href="10.1094/PDIS-12-20-2652-PDN" ext-link-type="doi" xlink:type="simple">https://doi.org/10.1094/PDIS-12-20-2652-PDN</ext-link></mixed-citation></ref><ref id="B151"><mixed-citation xmlns:xlink="http://www.w3.org/1999/xlink" xlink:type="simple"><person-group><name name-style="western"><surname>Yin</surname><given-names>X</given-names></name><name name-style="western"><surname>Li</surname><given-names>T</given-names></name><name name-style="western"><surname>Wei</surname><given-names>Y</given-names></name><name name-style="western"><surname>Liu</surname><given-names>Q</given-names></name><name name-style="western"><surname>Jiang</surname><given-names>X</given-names></name><name name-style="western"><surname>Yuan</surname><given-names>L</given-names></name></person-group> (<year>2023</year>) First report of <italic><tp:taxon-name><tp:taxon-name-part taxon-name-part-type="genus">Coniella</tp:taxon-name-part> <tp:taxon-name-part taxon-name-part-type="species">vitis</tp:taxon-name-part></tp:taxon-name></italic> causing white rot on Virginia creeper (<italic><tp:taxon-name><tp:taxon-name-part taxon-name-part-type="genus">Parthenocissus</tp:taxon-name-part> <tp:taxon-name-part taxon-name-part-type="species">quinquefolia</tp:taxon-name-part></tp:taxon-name></italic>) in China. Plant Disease 107(4): e1244. <ext-link xlink:href="10.1094/PDIS-09-22-2053-PDN" ext-link-type="doi" xlink:type="simple">https://doi.org/10.1094/PDIS-09-22-2053-PDN</ext-link></mixed-citation></ref><ref id="B163"><mixed-citation xmlns:xlink="http://www.w3.org/1999/xlink" xlink:type="simple"><person-group><name name-style="western"><surname>Zhou</surname><given-names>CH</given-names></name><name name-style="western"><surname>Song</surname><given-names>J</given-names></name><name name-style="western"><surname>Xu</surname><given-names>B</given-names></name></person-group> (<year>2024</year>) First report of <italic><tp:taxon-name><tp:taxon-name-part taxon-name-part-type="genus">Neophysopella</tp:taxon-name-part> <tp:taxon-name-part taxon-name-part-type="species">vitis</tp:taxon-name-part></tp:taxon-name></italic> causing leaf rust on <italic><tp:taxon-name><tp:taxon-name-part taxon-name-part-type="genus">Parthenocissus</tp:taxon-name-part> <tp:taxon-name-part taxon-name-part-type="species">semicordata</tp:taxon-name-part></tp:taxon-name></italic> in Guangdong Province, China. Plant Disease 108(1): e211. <ext-link xlink:href="10.1094/PDIS-06-23-1104-PDN" ext-link-type="doi" xlink:type="simple">https://doi.org/10.1094/PDIS-06-23-1104-PDN</ext-link></mixed-citation></ref><ref id="B144"><mixed-citation xmlns:xlink="http://www.w3.org/1999/xlink" xlink:type="simple"><person-group><name name-style="western"><surname>Wang</surname><given-names>QC</given-names></name><name name-style="western"><surname>Guiyong Cao</surname><given-names>GY</given-names></name><name name-style="western"><surname>Haonan Wang</surname><given-names>HN</given-names></name><name name-style="western"><surname>Xudong Zhou</surname><given-names>XD</given-names></name></person-group> (<year>2025</year>) First report of <italic><tp:taxon-name><tp:taxon-name-part taxon-name-part-type="genus">Colletotrichum</tp:taxon-name-part> <tp:taxon-name-part taxon-name-part-type="species">gloeosporioides</tp:taxon-name-part></tp:taxon-name></italic> causing severe anthracnose on <italic><tp:taxon-name><tp:taxon-name-part taxon-name-part-type="genus">Parthenocissus</tp:taxon-name-part> <tp:taxon-name-part taxon-name-part-type="species">tricuspidata</tp:taxon-name-part></tp:taxon-name></italic> in China. Crop Protection 187: e106977. <ext-link xlink:href="10.1016/j.cropro.2024.106977" ext-link-type="doi" xlink:type="simple">https://doi.org/10.1016/j.cropro.2024.106977</ext-link></mixed-citation></ref></ref-list></tp:taxon-treatment>
