# Supplementary material for: ﻿Colletotrichum macroconidii sp. nov. and six new records of Colletotrichum (Glomerellaceae, Glomerellales) from southwestern China
Source: MycoKeys. 2025 Sep 18;122:321–73. doi: 10.3897/mycokeys.122.161122 (PMC12464559; doi:10.3897/mycokeys.122.161122)
Supplement: XML Treatment for Colletotrichum nymphaeae [file mycokeys.122.161122-treatment2.xml]

<!DOCTYPE tp:taxon-treatment
  PUBLIC "-//TaxonX//DTD Taxonomic Treatment Publishing DTD v0 20100105//EN" "tax-treatment-NSO.dtd">
<tp:taxon-treatment xmlns:tp="http://www.plazi.org/taxpub"><tp:treatment-meta><kwd-group><label>Taxon classification</label><kwd>
              <named-content content-type="kingdom">Fungi</named-content>
            </kwd><kwd>
              <named-content content-type="order">Glomerellales</named-content>
            </kwd><kwd>
              <named-content content-type="family">Glomerellaceae</named-content>
            </kwd></kwd-group><mixed-citation publication-type="journal"><person-group><name><surname>Norphanphoun</surname><given-names>Chada</given-names></name><name><surname>Zou</surname><given-names>Meng-Ting</given-names></name><name><surname>Liu</surname><given-names>Feng-Quan</given-names></name><name><surname>Wang</surname><given-names>Yong</given-names></name></person-group><article-title>﻿<italic><tp:taxon-name><tp:taxon-name-part taxon-name-part-type="genus" reg="Colletotrichum">Colletotrichum</tp:taxon-name-part> <tp:taxon-name-part taxon-name-part-type="species" reg="macroconidii">macroconidii</tp:taxon-name-part></tp:taxon-name></italic> sp. nov. and six new records of <italic><tp:taxon-name><tp:taxon-name-part taxon-name-part-type="genus" reg="Colletotrichum">Colletotrichum</tp:taxon-name-part></tp:taxon-name></italic> (<tp:taxon-name><tp:taxon-name-part taxon-name-part-type="family">Glomerellaceae</tp:taxon-name-part></tp:taxon-name>, <tp:taxon-name><tp:taxon-name-part taxon-name-part-type="order">Glomerellales</tp:taxon-name-part></tp:taxon-name>) from southwestern China</article-title><source>MycoKeys</source><day>18</day><month>09</month><year>2025</year><volume>122</volume><fpage>321</fpage><lpage>373</lpage><pub-id pub-id-type="doi">10.3897/mycokeys.122.161122</pub-id></mixed-citation></tp:treatment-meta><tp:nomenclature><label>﻿</label><tp:taxon-name><object-id xmlns:xlink="http://www.w3.org/1999/xlink" content-type="arpha" xlink:type="simple">AFAAD7F4-9DE0-5748-87FF-65CD75D06835</object-id>
            <tp:taxon-name-part taxon-name-part-type="genus" reg="Colletotrichum">Colletotrichum</tp:taxon-name-part>
            <tp:taxon-name-part taxon-name-part-type="species" reg="nymphaeae">nymphaeae</tp:taxon-name-part>
          </tp:taxon-name><tp:taxon-authority>(Pass.) Aa, Netherlands Journal of Plant Pathology, Supplement 1 84(3): 110 (1978)</tp:taxon-authority><tp:nomenclature-citation-list><tp:nomenclature-citation><tp:taxon-name>
                <tp:taxon-name-part taxon-name-part-type="genus" reg="Colletotrichum"/>
                <tp:taxon-name-part taxon-name-part-type="species" reg="speciosum"/>
              </tp:taxon-name><comment>= <tp:taxon-name><tp:taxon-name-part taxon-name-part-type="genus" reg="Colletotrichum">Colletotrichum</tp:taxon-name-part> <tp:taxon-name-part taxon-name-part-type="species" reg="speciosum">speciosum</tp:taxon-name-part></tp:taxon-name> Z.F. Yu, in Yu et al, J. <tp:taxon-name><tp:taxon-name-part taxon-name-part-type="kingdom">Fungi</tp:taxon-name-part></tp:taxon-name> 8(2, no. 185): 24 (2022). </comment></tp:nomenclature-citation><tp:nomenclature-citation><tp:taxon-name>
                <tp:taxon-name-part taxon-name-part-type="genus" reg="Colletotrichum"/>
                <tp:taxon-name-part taxon-name-part-type="species" reg="simulanticitri"/>
              </tp:taxon-name><comment>= <tp:taxon-name><tp:taxon-name-part taxon-name-part-type="genus" reg="Colletotrichum">Colletotrichum</tp:taxon-name-part> <tp:taxon-name-part taxon-name-part-type="species" reg="simulanticitri">simulanticitri</tp:taxon-name-part></tp:taxon-name> Z.F. Yu, in Yu et al, J. <tp:taxon-name><tp:taxon-name-part taxon-name-part-type="kingdom">Fungi</tp:taxon-name-part></tp:taxon-name> 8(2, no. 185): 24 (2022). </comment></tp:nomenclature-citation></tp:nomenclature-citation-list></tp:nomenclature><tp:treatment-sec sec-type="description" id="SECID0E46PM"><title>Description.</title><p>See more details in <xref ref-type="bibr" rid="B27">Damm et al. (2012a)</xref>.</p></tp:treatment-sec><tp:treatment-sec sec-type="material" id="SECID0EIAAO"><title>Material examined.</title><p>China • Guizhou Province, Tongren, on unidentified branch, 2024.07.11, coll. Gou Shiqi, D79/FDS28/GZ35 (dried culture, <abbrev xmlns:xlink="http://www.w3.org/1999/xlink" content-type="institution" xlink:title="Herbarium of the Department of Plant Pathology, Agricultural College, Guizhou University" id="ABBRID0EOAAO" xlink:type="simple">HGUP</abbrev> 25-0033), living culture <abbrev xmlns:xlink="http://www.w3.org/1999/xlink" content-type="institution" xlink:title="Plant Pathology Department of the College of Agriculture, Guizhou University, China" id="ABBRID0ETAAO" xlink:type="simple">GUCC</abbrev> 25-0047; <italic>ibid</italic>., on rotten branch, 2024.07.11, coll. Gou Shiqi, E43/FDS8/GZ45 (dried culture, <abbrev xmlns:xlink="http://www.w3.org/1999/xlink" content-type="institution" xlink:title="Herbarium of the Department of Plant Pathology, Agricultural College, Guizhou University" id="ABBRID0E1AAO" xlink:type="simple">HGUP</abbrev> 25-0040), living culture <abbrev xmlns:xlink="http://www.w3.org/1999/xlink" content-type="institution" xlink:title="Plant Pathology Department of the College of Agriculture, Guizhou University, China" id="ABBRID0E6AAO" xlink:type="simple">GUCC</abbrev> 25-0056.</p></tp:treatment-sec><tp:treatment-sec sec-type="notes" id="SECID0EEBAO"><title>Notes.</title><p>This species was originally described from <italic><tp:taxon-name><tp:taxon-name-part taxon-name-part-type="genus" reg="Nymphaea">Nymphaea</tp:taxon-name-part> <tp:taxon-name-part taxon-name-part-type="species" reg="alba">alba</tp:taxon-name-part></tp:taxon-name></italic> leaves in Kortenhoef by <xref ref-type="bibr" rid="B132">Van der Aa (1978)</xref>. According to <xref ref-type="bibr" rid="B27">Damm et al. (2012a)</xref>, <italic><tp:taxon-name><tp:taxon-name-part taxon-name-part-type="genus" reg="Colletotrichum">C.</tp:taxon-name-part> <tp:taxon-name-part taxon-name-part-type="species" reg="nymphaeae">nymphaeae</tp:taxon-name-part></tp:taxon-name></italic> is reliably distinguished from related taxa by the beta tubulin (<italic>β-tubulin</italic>) gene, although other loci show high intraspecific variability. Based on morphological characteristics and multilocus phylogenetic analyses, strains <abbrev xmlns:xlink="http://www.w3.org/1999/xlink" content-type="institution" xlink:title="Plant Pathology Department of the College of Agriculture, Guizhou University, China" id="ABBRID0EKCAO" xlink:type="simple">GUCC</abbrev> 25-0047 and <abbrev xmlns:xlink="http://www.w3.org/1999/xlink" content-type="institution" xlink:title="Plant Pathology Department of the College of Agriculture, Guizhou University, China" id="ABBRID0EPCAO" xlink:type="simple">GUCC</abbrev> 25-0056 were identified as <italic><tp:taxon-name><tp:taxon-name-part taxon-name-part-type="genus" reg="Colletotrichum">Colletotrichum</tp:taxon-name-part> <tp:taxon-name-part taxon-name-part-type="species" reg="nymphaeae">nymphaeae</tp:taxon-name-part></tp:taxon-name></italic>. Morphologically, the new strain in this study produces an asexual morph on <abbrev xmlns:xlink="http://www.w3.org/1999/xlink" xlink:title="Potato Dextrose Agar" id="ABBRID0E6CAO" xlink:type="simple">PDA</abbrev> with hyaline to pale brown, septate, branched, and smooth-walled conidiophores. The conidiogenous cells were cylindrical, measuring 9.7–15 × 2.8–4.3 µm, sharing similar coloration and wall texture, and were characterized by a distinct collarette and evident periclinal thickening. Conidia were hyaline, aseptate, smooth-walled, and straight, varying from cylindrical to cylindric-clavate, measuring 9.9–15.5 × 3.5–5 µm, consistent with the characteristics of the genus <italic><tp:taxon-name><tp:taxon-name-part taxon-name-part-type="genus" reg="Colletotrichum">Colletotrichum</tp:taxon-name-part></tp:taxon-name></italic>. Phylogenetically, both strains clustered with <italic><tp:taxon-name><tp:taxon-name-part taxon-name-part-type="genus" reg="Colletotrichum">C.</tp:taxon-name-part> <tp:taxon-name-part taxon-name-part-type="species" reg="nymphaeae">nymphaeae</tp:taxon-name-part></tp:taxon-name></italic>, showing high sequence similarity and revealed low genetic differences for each gene with the type strain (<abbrev xmlns:xlink="http://www.w3.org/1999/xlink" content-type="institution" xlink:title="CBS-KNAW Fungal Biodiversity Centre, Utrecht, The Netherlands" id="ABBRID0EVDAO" xlink:type="simple">CBS</abbrev> 515.78): <abbrev xmlns:xlink="http://www.w3.org/1999/xlink" content-type="institution" xlink:title="Plant Pathology Department of the College of Agriculture, Guizhou University, China" id="ABBRID0E1DAO" xlink:type="simple">GUCC</abbrev> 25-0047 (<abbrev xmlns:xlink="http://www.w3.org/1999/xlink" xlink:title="internal transcribed spacer region" id="ABBRID0E6DAO" xlink:type="simple">ITS</abbrev> = 99% [2/541], <italic><abbrev xmlns:xlink="http://www.w3.org/1999/xlink" xlink:title="glyceraldehyde-3-phosphate dehydrogenase region" id="ABBRID0EEEAO" xlink:type="simple">gapdh</abbrev></italic> = 98% [5/248], <italic><abbrev xmlns:xlink="http://www.w3.org/1999/xlink" xlink:title="chitin synthase" id="ABBRID0EJEAO" xlink:type="simple">chs-1</abbrev></italic> = 99% [1/282], <italic><abbrev xmlns:xlink="http://www.w3.org/1999/xlink" xlink:title="actin" id="ABBRID0EOEAO" xlink:type="simple">act</abbrev></italic> = 99% [1/246], <italic>β-tubulin</italic> = 99% [1/490], <italic>his3</italic> = 99% [2/382]) and <abbrev xmlns:xlink="http://www.w3.org/1999/xlink" content-type="institution" xlink:title="Plant Pathology Department of the College of Agriculture, Guizhou University, China" id="ABBRID0EWEAO" xlink:type="simple">GUCC</abbrev> 25-0056 (<abbrev xmlns:xlink="http://www.w3.org/1999/xlink" xlink:title="internal transcribed spacer region" id="ABBRID0E2EAO" xlink:type="simple">ITS</abbrev> =99% [3/541], <italic><abbrev xmlns:xlink="http://www.w3.org/1999/xlink" xlink:title="glyceraldehyde-3-phosphate dehydrogenase region" id="ABBRID0EAFAO" xlink:type="simple">gapdh</abbrev></italic> = 99% [3/248], <italic><abbrev xmlns:xlink="http://www.w3.org/1999/xlink" xlink:title="chitin synthase" id="ABBRID0EFFAO" xlink:type="simple">chs-1</abbrev></italic> = 99% [1/282], <italic><abbrev xmlns:xlink="http://www.w3.org/1999/xlink" xlink:title="actin" id="ABBRID0EKFAO" xlink:type="simple">act</abbrev></italic> = 100% [0/246], <italic>β-tubulin</italic> = 100% [0/490], <italic>his3</italic> = 99% [2/382]). These results indicate only minor genetic variation from <italic><tp:taxon-name><tp:taxon-name-part taxon-name-part-type="genus" reg="Colletotrichum">C.</tp:taxon-name-part> <tp:taxon-name-part taxon-name-part-type="species" reg="nymphaeae">nymphaeae</tp:taxon-name-part></tp:taxon-name></italic>. The species formed a well-supported clade, clearly distinct from other taxa within the <italic><tp:taxon-name><tp:taxon-name-part taxon-name-part-type="genus" reg="Colletotrichum">C.</tp:taxon-name-part> <tp:taxon-name-part taxon-name-part-type="species" reg="acutatum">acutatum</tp:taxon-name-part></tp:taxon-name></italic> species complex (Fig. <xref ref-type="fig" rid="F1">1</xref>). This placement was further supported by the <abbrev xmlns:xlink="http://www.w3.org/1999/xlink" xlink:title="pairwise homoplasy index" id="ABBRID0EMGAO" xlink:type="simple">PHI</abbrev> test, which indicated significant recombination among the two collections (Fig. <xref ref-type="fig" rid="F2">2</xref>).</p><p>Additionally, <italic><tp:taxon-name><tp:taxon-name-part taxon-name-part-type="genus" reg="Colletotrichum">Colletotrichum</tp:taxon-name-part> <tp:taxon-name-part taxon-name-part-type="species" reg="speciosum">speciosum</tp:taxon-name-part></tp:taxon-name></italic> (<abbrev xmlns:xlink="http://www.w3.org/1999/xlink" content-type="institution" xlink:title="the Herbarium of the Laboratory for Conservation and Utilization of Bio-Resources, Yunnan University, Kunming, Yunnan, China" id="ABBRID0EBHAO" xlink:type="simple">YMF</abbrev> 1.07301) and <italic><tp:taxon-name><tp:taxon-name-part taxon-name-part-type="genus" reg="Colletotrichum">Colletotrichum</tp:taxon-name-part> <tp:taxon-name-part taxon-name-part-type="species" reg="simulanticitri">simulanticitri</tp:taxon-name-part></tp:taxon-name></italic> (<abbrev xmlns:xlink="http://www.w3.org/1999/xlink" content-type="institution" xlink:title="the Herbarium of the Laboratory for Conservation and Utilization of Bio-Resources, Yunnan University, Kunming, Yunnan, China" id="ABBRID0ERHAO" xlink:type="simple">YMF</abbrev> 1.07302) clustered with the type strain of <italic><tp:taxon-name><tp:taxon-name-part taxon-name-part-type="genus" reg="Colletotrichum">C.</tp:taxon-name-part> <tp:taxon-name-part taxon-name-part-type="species" reg="nymphaeae">nymphaeae</tp:taxon-name-part></tp:taxon-name></italic> (<abbrev xmlns:xlink="http://www.w3.org/1999/xlink" content-type="institution" xlink:title="CBS-KNAW Fungal Biodiversity Centre, Utrecht, The Netherlands" id="ABBRID0EBIAO" xlink:type="simple">CBS</abbrev> 515.78), along with five other strains, including <abbrev xmlns:xlink="http://www.w3.org/1999/xlink" content-type="institution" xlink:title="Plant Pathology Department of the College of Agriculture, Guizhou University, China" id="ABBRID0EGIAO" xlink:type="simple">GUCC</abbrev> 25-0047 and <abbrev xmlns:xlink="http://www.w3.org/1999/xlink" content-type="institution" xlink:title="Plant Pathology Department of the College of Agriculture, Guizhou University, China" id="ABBRID0ELIAO" xlink:type="simple">GUCC</abbrev> 25-0056 (Fig. <xref ref-type="fig" rid="F1">1</xref>). Phylogenetic analyses based on single loci showed that <italic><abbrev xmlns:xlink="http://www.w3.org/1999/xlink" xlink:title="chitin synthase" id="ABBRID0EVIAO" xlink:type="simple">chs-1</abbrev></italic>, <italic>β-tubulin</italic>, and <italic>his3</italic> provided the highest resolution for this species complex, producing a topology most consistent with the combined multilocus tree and supported by significant bootstrap values. <italic><tp:taxon-name><tp:taxon-name-part taxon-name-part-type="genus" reg="Colletotrichum">Colletotrichum</tp:taxon-name-part> <tp:taxon-name-part taxon-name-part-type="species" reg="speciosum">speciosum</tp:taxon-name-part></tp:taxon-name></italic> was described by <xref ref-type="bibr" rid="B152">Yu et al. (2022)</xref> based only on <abbrev xmlns:xlink="http://www.w3.org/1999/xlink" xlink:title="internal transcribed spacer region" id="ABBRID0EMJAO" xlink:type="simple">ITS</abbrev> sequence data, which shows 99% similarity (538/541 bp) with <italic><tp:taxon-name><tp:taxon-name-part taxon-name-part-type="genus" reg="Colletotrichum">C.</tp:taxon-name-part> <tp:taxon-name-part taxon-name-part-type="species" reg="nymphaeae">nymphaeae</tp:taxon-name-part></tp:taxon-name></italic>, suggesting a close relationship. However, since only <abbrev xmlns:xlink="http://www.w3.org/1999/xlink" xlink:title="internal transcribed spacer region" id="ABBRID0E2JAO" xlink:type="simple">ITS</abbrev> is not sufficient for species delimitation in <italic><tp:taxon-name><tp:taxon-name-part taxon-name-part-type="genus" reg="Colletotrichum">Colletotrichum</tp:taxon-name-part></tp:taxon-name></italic>, and only a single strain is known, we tentatively consider <italic><tp:taxon-name><tp:taxon-name-part taxon-name-part-type="genus" reg="Colletotrichum">C.</tp:taxon-name-part> <tp:taxon-name-part taxon-name-part-type="species" reg="speciosum">speciosum</tp:taxon-name-part></tp:taxon-name></italic> a synonym of <italic><tp:taxon-name><tp:taxon-name-part taxon-name-part-type="genus" reg="Colletotrichum">C.</tp:taxon-name-part> <tp:taxon-name-part taxon-name-part-type="species" reg="nymphaeae">nymphaeae</tp:taxon-name-part></tp:taxon-name></italic>. Further studies using multilocus genes and more strains are needed to confirm this synonymy. In comparison, <italic><tp:taxon-name><tp:taxon-name-part taxon-name-part-type="genus" reg="Colletotrichum">C.</tp:taxon-name-part> <tp:taxon-name-part taxon-name-part-type="species" reg="simulanticitri">simulanticitri</tp:taxon-name-part></tp:taxon-name></italic> was described using four loci (<abbrev xmlns:xlink="http://www.w3.org/1999/xlink" xlink:title="internal transcribed spacer region" id="ABBRID0EHLAO" xlink:type="simple">ITS</abbrev>, <italic><abbrev xmlns:xlink="http://www.w3.org/1999/xlink" xlink:title="glyceraldehyde-3-phosphate dehydrogenase region" id="ABBRID0EMLAO" xlink:type="simple">gapdh</abbrev></italic>, <italic><abbrev xmlns:xlink="http://www.w3.org/1999/xlink" xlink:title="chitin synthase" id="ABBRID0ERLAO" xlink:type="simple">chs-1</abbrev></italic>, and <italic><abbrev xmlns:xlink="http://www.w3.org/1999/xlink" xlink:title="actin" id="ABBRID0EWLAO" xlink:type="simple">act</abbrev></italic>), providing stronger molecular support (<xref ref-type="bibr" rid="B152">Yu et al. 2022</xref>). Both the combined analysis and single-locus trees placed <italic><tp:taxon-name><tp:taxon-name-part taxon-name-part-type="genus" reg="Colletotrichum">C.</tp:taxon-name-part> <tp:taxon-name-part taxon-name-part-type="species" reg="simulanticitri">simulanticitri</tp:taxon-name-part></tp:taxon-name></italic> together with <italic><tp:taxon-name><tp:taxon-name-part taxon-name-part-type="genus" reg="Colletotrichum">C.</tp:taxon-name-part> <tp:taxon-name-part taxon-name-part-type="species" reg="nymphaeae">nymphaeae</tp:taxon-name-part></tp:taxon-name></italic> strains. Pairwise comparisons between <italic><tp:taxon-name><tp:taxon-name-part taxon-name-part-type="genus" reg="Colletotrichum">C.</tp:taxon-name-part> <tp:taxon-name-part taxon-name-part-type="species" reg="simulanticitri">simulanticitri</tp:taxon-name-part></tp:taxon-name></italic> (<abbrev xmlns:xlink="http://www.w3.org/1999/xlink" content-type="institution" xlink:title="the Herbarium of the Laboratory for Conservation and Utilization of Bio-Resources, Yunnan University, Kunming, Yunnan, China" id="ABBRID0E6MAO" xlink:type="simple">YMF</abbrev> 1.07302) and the type strain of <italic><tp:taxon-name><tp:taxon-name-part taxon-name-part-type="genus" reg="Colletotrichum">C.</tp:taxon-name-part> <tp:taxon-name-part taxon-name-part-type="species" reg="nymphaeae">nymphaeae</tp:taxon-name-part></tp:taxon-name></italic> (<abbrev xmlns:xlink="http://www.w3.org/1999/xlink" content-type="institution" xlink:title="CBS-KNAW Fungal Biodiversity Centre, Utrecht, The Netherlands" id="ABBRID0EPNAO" xlink:type="simple">CBS</abbrev> 515.78) revealed low genetic differences: <abbrev xmlns:xlink="http://www.w3.org/1999/xlink" xlink:title="internal transcribed spacer region" id="ABBRID0EUNAO" xlink:type="simple">ITS</abbrev> = 0.3% (2/542 bp), <italic><abbrev xmlns:xlink="http://www.w3.org/1999/xlink" xlink:title="glyceraldehyde-3-phosphate dehydrogenase region" id="ABBRID0EZNAO" xlink:type="simple">gapdh</abbrev></italic> = 0.8% (2/238 bp), <italic><abbrev xmlns:xlink="http://www.w3.org/1999/xlink" xlink:title="chitin synthase" id="ABBRID0E5NAO" xlink:type="simple">chs-1</abbrev></italic> = 0% (0/226 bp), and <italic><abbrev xmlns:xlink="http://www.w3.org/1999/xlink" xlink:title="actin" id="ABBRID0EDOAO" xlink:type="simple">act</abbrev></italic> = 0% (0/246 bp). Morphologically, <italic><tp:taxon-name><tp:taxon-name-part taxon-name-part-type="genus" reg="Colletotrichum">C.</tp:taxon-name-part> <tp:taxon-name-part taxon-name-part-type="species" reg="simulanticitri">simulanticitri</tp:taxon-name-part></tp:taxon-name></italic> shares similarities with <italic><tp:taxon-name><tp:taxon-name-part taxon-name-part-type="genus" reg="Colletotrichum">C.</tp:taxon-name-part> <tp:taxon-name-part taxon-name-part-type="species" reg="nymphaeae">nymphaeae</tp:taxon-name-part></tp:taxon-name></italic>, including hyaline, cylindrical to oblong conidia (10–13.5 × 4–5 µm for <italic><tp:taxon-name><tp:taxon-name-part taxon-name-part-type="genus" reg="Colletotrichum">C.</tp:taxon-name-part> <tp:taxon-name-part taxon-name-part-type="species" reg="simulanticitri">simulanticitri</tp:taxon-name-part></tp:taxon-name></italic>), as well as dark brown, septate, clavate, or oval appressoria (<xref ref-type="bibr" rid="B27">Damm et al. 2012a</xref>; <xref ref-type="bibr" rid="B152">Yu et al. 2022</xref>). Notably, the morphological characters of <italic><tp:taxon-name><tp:taxon-name-part taxon-name-part-type="genus" reg="Colletotrichum">C.</tp:taxon-name-part> <tp:taxon-name-part taxon-name-part-type="species" reg="simulanticitri">simulanticitri</tp:taxon-name-part></tp:taxon-name></italic> were observed on CMA, whereas <italic><tp:taxon-name><tp:taxon-name-part taxon-name-part-type="genus" reg="Colletotrichum">C.</tp:taxon-name-part> <tp:taxon-name-part taxon-name-part-type="species" reg="nymphaeae">nymphaeae</tp:taxon-name-part></tp:taxon-name></italic> was observed on <abbrev xmlns:xlink="http://www.w3.org/1999/xlink" xlink:title="Potato Dextrose Agar" id="ABBRID0EGQAO" xlink:type="simple">PDA</abbrev> in this study. Taken together, the close phylogenetic position, minimal genetic divergence, and morphological similarity strongly indicate that <italic><tp:taxon-name><tp:taxon-name-part taxon-name-part-type="genus" reg="Colletotrichum">C.</tp:taxon-name-part> <tp:taxon-name-part taxon-name-part-type="species" reg="simulanticitri">simulanticitri</tp:taxon-name-part></tp:taxon-name></italic> and <italic><tp:taxon-name><tp:taxon-name-part taxon-name-part-type="genus" reg="Colletotrichum">C.</tp:taxon-name-part> <tp:taxon-name-part taxon-name-part-type="species" reg="nymphaeae">nymphaeae</tp:taxon-name-part></tp:taxon-name></italic> represent the same species. This is further confirmed by the <abbrev xmlns:xlink="http://www.w3.org/1999/xlink" xlink:title="pairwise homoplasy index" id="ABBRID0EARAO" xlink:type="simple">PHI</abbrev> test, which indicated significant recombination between the taxa (Fig. <xref ref-type="fig" rid="F2">2</xref>). It is also important to note that both <italic><tp:taxon-name><tp:taxon-name-part taxon-name-part-type="genus" reg="Colletotrichum">C.</tp:taxon-name-part> <tp:taxon-name-part taxon-name-part-type="species" reg="speciosum">speciosum</tp:taxon-name-part></tp:taxon-name></italic> and <italic><tp:taxon-name><tp:taxon-name-part taxon-name-part-type="genus" reg="Colletotrichum">C.</tp:taxon-name-part> <tp:taxon-name-part taxon-name-part-type="species" reg="simulanticitri">simulanticitri</tp:taxon-name-part></tp:taxon-name></italic> are currently listed as nomen invalidum (nom. inval.) in MycoBank. The name <italic><tp:taxon-name><tp:taxon-name-part taxon-name-part-type="genus" reg="Colletotrichum">C.</tp:taxon-name-part> <tp:taxon-name-part taxon-name-part-type="species" reg="simulanticitri">simulanticitri</tp:taxon-name-part></tp:taxon-name></italic> has already been synonymized with <italic><tp:taxon-name><tp:taxon-name-part taxon-name-part-type="genus" reg="Colletotrichum">C.</tp:taxon-name-part> <tp:taxon-name-part taxon-name-part-type="species" reg="nymphaeae">nymphaeae</tp:taxon-name-part></tp:taxon-name></italic>, and <italic><tp:taxon-name><tp:taxon-name-part taxon-name-part-type="genus" reg="Colletotrichum">C.</tp:taxon-name-part> <tp:taxon-name-part taxon-name-part-type="species" reg="speciosum">speciosum</tp:taxon-name-part></tp:taxon-name></italic> is invalid due to a violation of Article 40.8 of the International Code of Nomenclature. Based on morphological features, multilocus phylogeny, recombination analysis, and taxonomic status, we recognize <italic><tp:taxon-name><tp:taxon-name-part taxon-name-part-type="genus" reg="Colletotrichum">C.</tp:taxon-name-part> <tp:taxon-name-part taxon-name-part-type="species" reg="simulanticitri">simulanticitri</tp:taxon-name-part></tp:taxon-name></italic> as a synonym of <italic><tp:taxon-name><tp:taxon-name-part taxon-name-part-type="genus" reg="Colletotrichum">C.</tp:taxon-name-part> <tp:taxon-name-part taxon-name-part-type="species" reg="nymphaeae">nymphaeae</tp:taxon-name-part></tp:taxon-name></italic>, and provisionally treat <italic><tp:taxon-name><tp:taxon-name-part taxon-name-part-type="genus" reg="Colletotrichum">C.</tp:taxon-name-part> <tp:taxon-name-part taxon-name-part-type="species" reg="speciosum">speciosum</tp:taxon-name-part></tp:taxon-name></italic> as its synonym as well.</p></tp:treatment-sec><tp:treatment-sec><!--Section generated to contain objects referenced in tp:taxon-treatment.--><fig id="F1" position="float" orientation="portrait"><object-id xmlns:xlink="http://www.w3.org/1999/xlink" content-type="doi" xlink:type="simple">10.3897/mycokeys.122.161122.figure1</object-id><object-id xmlns:xlink="http://www.w3.org/1999/xlink" content-type="arpha" xlink:type="simple">0C9BDC29-3437-59CD-BAB7-88E2967D06F5</object-id><label>Figure 1.</label><caption><p>Phylogenetic tree constructed using a maximum likelihood (<abbrev xmlns:xlink="http://www.w3.org/1999/xlink" xlink:title="maximum likelihood" id="ABBRID0ERBPM" xlink:type="simple">ML</abbrev>) analysis based on a combined <abbrev xmlns:xlink="http://www.w3.org/1999/xlink" xlink:title="internal transcribed spacer region" id="ABBRID0EVBPM" xlink:type="simple">ITS</abbrev>, <italic><abbrev xmlns:xlink="http://www.w3.org/1999/xlink" xlink:title="glyceraldehyde-3-phosphate dehydrogenase region" id="ABBRID0E1BPM" xlink:type="simple">gapdh</abbrev></italic>, <italic><abbrev xmlns:xlink="http://www.w3.org/1999/xlink" xlink:title="chitin synthase" id="ABBRID0E6BPM" xlink:type="simple">chs-1</abbrev></italic>, <italic><abbrev xmlns:xlink="http://www.w3.org/1999/xlink" xlink:title="actin" id="ABBRID0EECPM" xlink:type="simple">act</abbrev></italic>, <italic>β-tubulin</italic>, and <italic>his3</italic> sequences, representing <italic><tp:taxon-name><tp:taxon-name-part taxon-name-part-type="genus" reg="Colletotrichum">Colletotrichum</tp:taxon-name-part> <tp:taxon-name-part taxon-name-part-type="species" reg="acutatum">acutatum</tp:taxon-name-part></tp:taxon-name></italic> species complex. The tree topology of the <abbrev xmlns:xlink="http://www.w3.org/1999/xlink" xlink:title="maximum likelihood" id="ABBRID0EXCPM" xlink:type="simple">ML</abbrev> analysis was identical to the Maximum Parsimony (<abbrev xmlns:xlink="http://www.w3.org/1999/xlink" xlink:title="maximum parsimony" id="ABBRID0E2CPM" xlink:type="simple">MP</abbrev>) and Bayesian posterior probability (<abbrev xmlns:xlink="http://www.w3.org/1999/xlink" xlink:title="Bayesian posterior probability analysis" id="ABBRID0E6CPM" xlink:type="simple">BI</abbrev>) analyses. The final RAxML tree with a likelihood value of -11021.830194 is presented here. The evolutionary model GTR+GAMMA was applied to all the genes. The analysis included sixty-nine (69) taxa with a total of 2183 characters, with 803 distinct alignment patterns, and 7.96% were gaps and undetermined characters. Estimated base frequencies were as follows: A = 0.224158, C = 0.310418, G = 0.240273, T = 0.225151; substitution rates AC = 1.652392, AG = 4.067151, AT = 1.193894, CG = 0.729619, CT = 7.723186, GT = 1.0; gamma distribution shape parameter <italic>α</italic> = 0.285275; tree length = 0.845774. Bootstrap support values for <abbrev xmlns:xlink="http://www.w3.org/1999/xlink" xlink:title="maximum likelihood" id="ABBRID0EFDPM" xlink:type="simple">ML</abbrev> and <abbrev xmlns:xlink="http://www.w3.org/1999/xlink" xlink:title="maximum parsimony" id="ABBRID0EJDPM" xlink:type="simple">MP</abbrev> ≥ 70% and Bayesian Posterior Probabilities (<abbrev xmlns:xlink="http://www.w3.org/1999/xlink" xlink:title="Bayesian posterior probability analysis" id="ABBRID0ENDPM" xlink:type="simple">BI</abbrev>) ≥ 0.90 are indicated at the nodes as <abbrev xmlns:xlink="http://www.w3.org/1999/xlink" xlink:title="maximum likelihood" id="ABBRID0ERDPM" xlink:type="simple">ML</abbrev>/<abbrev xmlns:xlink="http://www.w3.org/1999/xlink" xlink:title="maximum parsimony" id="ABBRID0EVDPM" xlink:type="simple">MP</abbrev>/<abbrev xmlns:xlink="http://www.w3.org/1999/xlink" xlink:title="Bayesian posterior probability analysis" id="ABBRID0EZDPM" xlink:type="simple">BI</abbrev>. The tree is rooted with <italic><tp:taxon-name><tp:taxon-name-part taxon-name-part-type="genus" reg="Colletotrichum">C.</tp:taxon-name-part> <tp:taxon-name-part taxon-name-part-type="species" reg="rusci">rusci</tp:taxon-name-part></tp:taxon-name></italic> (<abbrev xmlns:xlink="http://www.w3.org/1999/xlink" content-type="institution" xlink:title="CBS-KNAW Fungal Biodiversity Centre, Utrecht, The Netherlands" id="ABBRID0EIEPM" xlink:type="simple">CBS</abbrev> 119206) and <italic><tp:taxon-name><tp:taxon-name-part taxon-name-part-type="genus" reg="Colletotrichum">C.</tp:taxon-name-part> <tp:taxon-name-part taxon-name-part-type="species" reg="trichellum">trichellum</tp:taxon-name-part></tp:taxon-name></italic> (<abbrev xmlns:xlink="http://www.w3.org/1999/xlink" content-type="institution" xlink:title="CBS-KNAW Fungal Biodiversity Centre, Utrecht, The Netherlands" id="ABBRID0EYEPM" xlink:type="simple">CBS</abbrev> 217.64). Type strains are denoted in bold and T and sequences generated in this study are in yellow. Bar = 0.04 represents the estimated number of nucleotide substitutions of site per branch.</p></caption><graphic xmlns:xlink="http://www.w3.org/1999/xlink" xlink:href="mycokeys-122-321-g001.jpg" position="float" orientation="portrait" xlink:type="simple" id="oo_1418940.jpg"><uri content-type="original_file" xlink:type="simple">https://binary.pensoft.net/fig/1418940</uri></graphic></fig><fig id="F2" position="float" orientation="portrait"><object-id xmlns:xlink="http://www.w3.org/1999/xlink" content-type="doi" xlink:type="simple">10.3897/mycokeys.122.161122.figure2</object-id><object-id xmlns:xlink="http://www.w3.org/1999/xlink" content-type="arpha" xlink:type="simple">6EC9B594-0272-5FC9-AB63-AD0669C71C0D</object-id><label>Figure 2.</label><caption><p>The results of the pairwise homoplasy index (<abbrev xmlns:xlink="http://www.w3.org/1999/xlink" xlink:title="pairwise homoplasy index" id="ABBRID0EEOPM" xlink:type="simple">PHI</abbrev>) test for closely related species of <italic><tp:taxon-name><tp:taxon-name-part taxon-name-part-type="genus" reg="Colletotrichum">Colletotrichum</tp:taxon-name-part> <tp:taxon-name-part taxon-name-part-type="species" reg="nymphaeae">nymphaeae</tp:taxon-name-part></tp:taxon-name></italic> in this study using both LogDet transformation and splits decomposition. <abbrev xmlns:xlink="http://www.w3.org/1999/xlink" xlink:title="pairwise homoplasy index" id="ABBRID0ETOPM" xlink:type="simple">PHI</abbrev> test results (Φw) &gt; 0.05 indicate no significant recombination within the dataset.</p></caption><graphic xmlns:xlink="http://www.w3.org/1999/xlink" xlink:href="mycokeys-122-321-g002.jpg" position="float" orientation="portrait" xlink:type="simple" id="oo_1418941.jpg"><uri content-type="original_file" xlink:type="simple">https://binary.pensoft.net/fig/1418941</uri></graphic></fig></tp:treatment-sec><ref-list><ref id="B27"><mixed-citation xmlns:xlink="http://www.w3.org/1999/xlink" xlink:type="simple"><person-group><name name-style="western"><surname>Damm</surname><given-names>U</given-names></name><name name-style="western"><surname>Cannon</surname><given-names>PF</given-names></name><name name-style="western"><surname>Woudenberg</surname><given-names>JHC</given-names></name><name name-style="western"><surname>Crous</surname><given-names>PW</given-names></name></person-group> (<year>2012a</year>) <article-title>The <italic><tp:taxon-name><tp:taxon-name-part taxon-name-part-type="genus">Colletotrichum</tp:taxon-name-part> <tp:taxon-name-part taxon-name-part-type="species">acutatum</tp:taxon-name-part></tp:taxon-name></italic> species complex.</article-title><source>Studies in Mycology</source><volume>73</volume>: <fpage>37</fpage>–<lpage>113</lpage>. <ext-link xlink:href="10.3114/sim0010" ext-link-type="doi" xlink:type="simple">https://doi.org/10.3114/sim0010</ext-link></mixed-citation></ref><ref id="B132"><mixed-citation xmlns:xlink="http://www.w3.org/1999/xlink" xlink:type="simple"><person-group><name name-style="western"><surname>Van der Aa</surname><given-names>HA</given-names></name></person-group> (<year>1978</year>) <article-title>A leaf spot disease of <italic><tp:taxon-name><tp:taxon-name-part taxon-name-part-type="genus">Nymphaea</tp:taxon-name-part> <tp:taxon-name-part taxon-name-part-type="species">alba</tp:taxon-name-part></tp:taxon-name></italic> in the Netherlands.</article-title><source>Netherlands Journal of Plant Pathology</source><volume>84</volume>: <fpage>109</fpage>–<lpage>115</lpage>. <ext-link xlink:href="10.1007/BF01974252" ext-link-type="doi" xlink:type="simple">https://doi.org/10.1007/BF01974252</ext-link></mixed-citation></ref><ref id="B152"><mixed-citation xmlns:xlink="http://www.w3.org/1999/xlink" xlink:type="simple"><person-group><name name-style="western"><surname>Yu</surname><given-names>Z</given-names></name><name name-style="western"><surname>Jiang</surname><given-names>X</given-names></name><name name-style="western"><surname>Zheng</surname><given-names>H</given-names></name><name name-style="western"><surname>Zhang</surname><given-names>H</given-names></name><name name-style="western"><surname>Qiao</surname><given-names>M</given-names></name></person-group> (<year>2022</year>) <article-title>Fourteen new species of foliar <italic><tp:taxon-name><tp:taxon-name-part taxon-name-part-type="genus">Colletotrichum</tp:taxon-name-part></tp:taxon-name></italic> associated with the invasive plant <italic><tp:taxon-name><tp:taxon-name-part taxon-name-part-type="genus">Ageratina</tp:taxon-name-part> <tp:taxon-name-part taxon-name-part-type="species">adenophora</tp:taxon-name-part></tp:taxon-name></italic> and surrounding crops.</article-title><source>Journal of <tp:taxon-name><tp:taxon-name-part taxon-name-part-type="kingdom">Fungi</tp:taxon-name-part></tp:taxon-name></source><volume>8</volume>(<issue>2</issue>): <fpage>185</fpage>–<lpage>234</lpage>. <ext-link xlink:href="10.3390/jof8020185" ext-link-type="doi" xlink:type="simple">https://doi.org/10.3390/jof8020185</ext-link></mixed-citation></ref></ref-list></tp:taxon-treatment>
