# Supplementary material for: ﻿Colletotrichum macroconidii sp. nov. and six new records of Colletotrichum (Glomerellaceae, Glomerellales) from southwestern China
Source: MycoKeys. 2025 Sep 18;122:321–73. doi: 10.3897/mycokeys.122.161122 (PMC12464559; doi:10.3897/mycokeys.122.161122)
Supplement: XML Treatment for Colletotrichum metake [file mycokeys.122.161122-treatment3.xml]

<!DOCTYPE tp:taxon-treatment
  PUBLIC "-//TaxonX//DTD Taxonomic Treatment Publishing DTD v0 20100105//EN" "tax-treatment-NSO.dtd">
<tp:taxon-treatment xmlns:tp="http://www.plazi.org/taxpub"><tp:treatment-meta><kwd-group><label>Taxon classification</label><kwd>
              <named-content content-type="kingdom">Fungi</named-content>
            </kwd><kwd>
              <named-content content-type="order">Glomerellales</named-content>
            </kwd><kwd>
              <named-content content-type="family">Glomerellaceae</named-content>
            </kwd></kwd-group><mixed-citation publication-type="journal"><person-group><name><surname>Norphanphoun</surname><given-names>Chada</given-names></name><name><surname>Zou</surname><given-names>Meng-Ting</given-names></name><name><surname>Liu</surname><given-names>Feng-Quan</given-names></name><name><surname>Wang</surname><given-names>Yong</given-names></name></person-group><article-title>﻿<italic><tp:taxon-name><tp:taxon-name-part taxon-name-part-type="genus" reg="Colletotrichum">Colletotrichum</tp:taxon-name-part> <tp:taxon-name-part taxon-name-part-type="species" reg="macroconidii">macroconidii</tp:taxon-name-part></tp:taxon-name></italic> sp. nov. and six new records of <italic><tp:taxon-name><tp:taxon-name-part taxon-name-part-type="genus" reg="Colletotrichum">Colletotrichum</tp:taxon-name-part></tp:taxon-name></italic> (<tp:taxon-name><tp:taxon-name-part taxon-name-part-type="family">Glomerellaceae</tp:taxon-name-part></tp:taxon-name>, <tp:taxon-name><tp:taxon-name-part taxon-name-part-type="order">Glomerellales</tp:taxon-name-part></tp:taxon-name>) from southwestern China</article-title><source>MycoKeys</source><day>18</day><month>09</month><year>2025</year><volume>122</volume><fpage>321</fpage><lpage>373</lpage><pub-id pub-id-type="doi">10.3897/mycokeys.122.161122</pub-id></mixed-citation></tp:treatment-meta><tp:nomenclature><label>﻿</label><tp:taxon-name><object-id xmlns:xlink="http://www.w3.org/1999/xlink" content-type="arpha" xlink:type="simple">34378B8C-48A3-5C43-9203-00EA7751A640</object-id>
            <tp:taxon-name-part taxon-name-part-type="genus" reg="Colletotrichum">Colletotrichum</tp:taxon-name-part>
            <tp:taxon-name-part taxon-name-part-type="species" reg="metake">metake</tp:taxon-name-part>
          </tp:taxon-name><tp:taxon-authority>Sacc., Annls mycol. 6(6): 557 (1908)</tp:taxon-authority></tp:nomenclature><tp:treatment-sec sec-type="description" id="SECID0EDVAO"><title>Description.</title><p>See <xref ref-type="bibr" rid="B110">Sato et al. (2012)</xref>.</p></tp:treatment-sec><tp:treatment-sec sec-type="material" id="SECID0ENVAO"><title>Material examined.</title><p>CHINA • Guizhou Province, Guiyang, symptomatic leaves of <tp:taxon-name><tp:taxon-name-part taxon-name-part-type="family">Poaceae</tp:taxon-name-part></tp:taxon-name> spp. (bamboo), 2024.01.13, coll. Wang Xingchang, BB-1-19-1-4-A/GZ26 (dried culture, <abbrev xmlns:xlink="http://www.w3.org/1999/xlink" content-type="institution" xlink:title="Herbarium of the Department of Plant Pathology, Agricultural College, Guizhou University" id="ABBRID0EYVAO" xlink:type="simple">HGUP</abbrev> 25-0026), living culture <abbrev xmlns:xlink="http://www.w3.org/1999/xlink" content-type="institution" xlink:title="Plant Pathology Department of the College of Agriculture, Guizhou University, China" id="ABBRID0E4VAO" xlink:type="simple">GUCC</abbrev> 25-0038.</p></tp:treatment-sec><tp:treatment-sec sec-type="notes" id="SECID0ECWAO"><title>Notes.</title><p>In China, research on <italic><tp:taxon-name><tp:taxon-name-part taxon-name-part-type="genus" reg="Colletotrichum">Colletotrichum</tp:taxon-name-part></tp:taxon-name></italic> species infecting bamboo remains scarce. For instance, <xref ref-type="bibr" rid="B106">Ren et al. (2008)</xref> identified <italic><tp:taxon-name><tp:taxon-name-part taxon-name-part-type="genus" reg="Colletotrichum">C.</tp:taxon-name-part> <tp:taxon-name-part taxon-name-part-type="species" reg="coccodes">coccodes</tp:taxon-name-part></tp:taxon-name></italic> as the causal pathogen of anthracnose on <italic><tp:taxon-name><tp:taxon-name-part taxon-name-part-type="genus" reg="Bambusa">Bambusa</tp:taxon-name-part> <tp:taxon-name-part taxon-name-part-type="species" reg="pervariabilis">pervariabilis</tp:taxon-name-part></tp:taxon-name></italic>. More recently, <xref ref-type="bibr" rid="B141">Wang et al. (2021a)</xref> reported <italic><tp:taxon-name><tp:taxon-name-part taxon-name-part-type="genus" reg="Colletotrichum">C.</tp:taxon-name-part> <tp:taxon-name-part taxon-name-part-type="species" reg="metake">metake</tp:taxon-name-part></tp:taxon-name></italic> as a seed endophyte from <italic><tp:taxon-name><tp:taxon-name-part taxon-name-part-type="genus" reg="Chimonobambusa">Chimonobambusa</tp:taxon-name-part> <tp:taxon-name-part taxon-name-part-type="species" reg="quadrangularis">quadrangularis</tp:taxon-name-part></tp:taxon-name></italic>. Despite the high diversity of bamboo hosts, <italic><tp:taxon-name><tp:taxon-name-part taxon-name-part-type="genus" reg="Colletotrichum">Colletotrichum</tp:taxon-name-part></tp:taxon-name></italic> species associated with bamboo are relatively understudied. To date, only five <italic><tp:taxon-name><tp:taxon-name-part taxon-name-part-type="genus" reg="Colletotrichum">Colletotrichum</tp:taxon-name-part></tp:taxon-name></italic> species have been reported from members of the <tp:taxon-name><tp:taxon-name-part taxon-name-part-type="subfamily">Bambusoideae</tp:taxon-name-part></tp:taxon-name> subfamily. Among these, <italic><tp:taxon-name><tp:taxon-name-part taxon-name-part-type="genus" reg="Colletotrichum">C.</tp:taxon-name-part> <tp:taxon-name-part taxon-name-part-type="species" reg="coccodes">coccodes</tp:taxon-name-part></tp:taxon-name></italic> (<xref ref-type="bibr" rid="B106">Ren et al. 2008</xref>), <italic><tp:taxon-name><tp:taxon-name-part taxon-name-part-type="genus" reg="Colletotrichum">C.</tp:taxon-name-part> <tp:taxon-name-part taxon-name-part-type="species" reg="graminicola">graminicola</tp:taxon-name-part></tp:taxon-name></italic> (<xref ref-type="bibr" rid="B95">Parris 1959</xref>), and <italic><tp:taxon-name><tp:taxon-name-part taxon-name-part-type="genus" reg="Colletotrichum">C.</tp:taxon-name-part> <tp:taxon-name-part taxon-name-part-type="species" reg="trichellum">trichellum</tp:taxon-name-part></tp:taxon-name></italic> (<xref ref-type="bibr" rid="B21">Crouch et al. 2009</xref>) were identified based on morphological characteristics. In contrast, <italic><tp:taxon-name><tp:taxon-name-part taxon-name-part-type="genus" reg="Colletotrichum">C.</tp:taxon-name-part> <tp:taxon-name-part taxon-name-part-type="species" reg="hsienjenchang">hsienjenchang</tp:taxon-name-part></tp:taxon-name></italic> and <italic><tp:taxon-name><tp:taxon-name-part taxon-name-part-type="genus" reg="Colletotrichum">C.</tp:taxon-name-part> <tp:taxon-name-part taxon-name-part-type="species" reg="metake">metake</tp:taxon-name-part></tp:taxon-name></italic> were described using a combination of morphological and phylogenetic analyses (<xref ref-type="bibr" rid="B110">Sato et al. 2012</xref>; <xref ref-type="bibr" rid="B141">Wang et al. 2021a</xref>). Additionally, <xref ref-type="bibr" rid="B162">Zhou (2018)</xref> investigated the endophytic fungal communities in bamboo seeds and found <italic><tp:taxon-name><tp:taxon-name-part taxon-name-part-type="genus" reg="Colletotrichum">Colletotrichum</tp:taxon-name-part></tp:taxon-name></italic> to be one of the dominant genera, although the isolates were not identified to species level.</p><p>In the present study, strain <abbrev xmlns:xlink="http://www.w3.org/1999/xlink" content-type="institution" xlink:title="Plant Pathology Department of the College of Agriculture, Guizhou University, China" id="ABBRID0EO2AO" xlink:type="simple">GUCC</abbrev> 25-0038, isolated from bamboo in Guizhou Province, was identified as <italic><tp:taxon-name><tp:taxon-name-part taxon-name-part-type="genus" reg="Colletotrichum">Colletotrichum</tp:taxon-name-part> <tp:taxon-name-part taxon-name-part-type="species" reg="metake">metake</tp:taxon-name-part></tp:taxon-name></italic> based on multilocus phylogenetic analyses (Fig. <xref ref-type="fig" rid="F3">3</xref>). This represents a novel strain of <italic><tp:taxon-name><tp:taxon-name-part taxon-name-part-type="genus" reg="Colletotrichum">C.</tp:taxon-name-part> <tp:taxon-name-part taxon-name-part-type="species" reg="metake">metake</tp:taxon-name-part></tp:taxon-name></italic>, which was previously reported from bamboo in China by <xref ref-type="bibr" rid="B141">Wang et al. (2021a)</xref>.</p></tp:treatment-sec><tp:treatment-sec><!--Section generated to contain objects referenced in tp:taxon-treatment.--><fig id="F3" position="float" orientation="portrait"><object-id xmlns:xlink="http://www.w3.org/1999/xlink" content-type="doi" xlink:type="simple">10.3897/mycokeys.122.161122.figure3</object-id><object-id xmlns:xlink="http://www.w3.org/1999/xlink" content-type="arpha" xlink:type="simple">346848DF-C358-57B5-AD5D-86C6D9055BD0</object-id><label>Figure 3.</label><caption><p>Phylogenetic tree constructed using a maximum likelihood (<abbrev xmlns:xlink="http://www.w3.org/1999/xlink" xlink:title="maximum likelihood" id="ABBRID0EEPPM" xlink:type="simple">ML</abbrev>) analysis based on a combined <abbrev xmlns:xlink="http://www.w3.org/1999/xlink" xlink:title="internal transcribed spacer region" id="ABBRID0EIPPM" xlink:type="simple">ITS</abbrev>, <italic><abbrev xmlns:xlink="http://www.w3.org/1999/xlink" xlink:title="glyceraldehyde-3-phosphate dehydrogenase region" id="ABBRID0ENPPM" xlink:type="simple">gapdh</abbrev></italic>, <italic><abbrev xmlns:xlink="http://www.w3.org/1999/xlink" xlink:title="chitin synthase" id="ABBRID0ESPPM" xlink:type="simple">chs-1</abbrev></italic>, <italic><abbrev xmlns:xlink="http://www.w3.org/1999/xlink" xlink:title="actin" id="ABBRID0EXPPM" xlink:type="simple">act</abbrev></italic>, <italic>β-tubulin</italic>, and <italic>his3</italic> sequences, representing <italic><tp:taxon-name><tp:taxon-name-part taxon-name-part-type="genus" reg="Colletotrichum">Colletotrichum</tp:taxon-name-part> <tp:taxon-name-part taxon-name-part-type="species" reg="bambusicola">bambusicola</tp:taxon-name-part></tp:taxon-name></italic>, <italic><tp:taxon-name><tp:taxon-name-part taxon-name-part-type="genus" reg="Colletotrichum"/><tp:taxon-name-part taxon-name-part-type="species" reg="coccodes">coccodes</tp:taxon-name-part></tp:taxon-name></italic>, and <italic><tp:taxon-name><tp:taxon-name-part taxon-name-part-type="genus" reg="Colletotrichum"/><tp:taxon-name-part taxon-name-part-type="species" reg="trichellum">trichellum</tp:taxon-name-part></tp:taxon-name></italic> species complexes. The tree topology of the <abbrev xmlns:xlink="http://www.w3.org/1999/xlink" xlink:title="maximum likelihood" id="ABBRID0E5QPM" xlink:type="simple">ML</abbrev> analysis was identical to the Maximum Parsimony (<abbrev xmlns:xlink="http://www.w3.org/1999/xlink" xlink:title="maximum parsimony" id="ABBRID0ECRPM" xlink:type="simple">MP</abbrev>) and Bayesian posterior probability (<abbrev xmlns:xlink="http://www.w3.org/1999/xlink" xlink:title="Bayesian posterior probability analysis" id="ABBRID0EGRPM" xlink:type="simple">BI</abbrev>) analyses. The final RAxML tree with a likelihood value of -9417.584651 is presented here. The evolutionary model GTR+GAMMA was applied to all the genes. The analysis included twenty (20) taxa with a total of 2341 characters, with 764 distinct alignment patterns, and 21.79% were gaps and undetermined characters. Estimated base frequencies were as follows: A = 0.217665, C = 0.311394, G = 0.244784, T = 0.226158; substitution rates AC = 1.493066, AG = 4.079410, AT = 1.470090, CG = 1.247573, CT = 7.473294, GT = 1.0; gamma distribution shape parameter <italic>α</italic> = 0.267361; tree length = 0.838159. Bootstrap support values for <abbrev xmlns:xlink="http://www.w3.org/1999/xlink" xlink:title="maximum likelihood" id="ABBRID0EMRPM" xlink:type="simple">ML</abbrev> and <abbrev xmlns:xlink="http://www.w3.org/1999/xlink" xlink:title="maximum parsimony" id="ABBRID0EQRPM" xlink:type="simple">MP</abbrev> ≥ 70% and Bayesian Posterior Probabilities (<abbrev xmlns:xlink="http://www.w3.org/1999/xlink" xlink:title="Bayesian posterior probability analysis" id="ABBRID0EURPM" xlink:type="simple">BI</abbrev>) ≥ 0.90 are indicated at the nodes as <abbrev xmlns:xlink="http://www.w3.org/1999/xlink" xlink:title="maximum likelihood" id="ABBRID0EYRPM" xlink:type="simple">ML</abbrev>/<abbrev xmlns:xlink="http://www.w3.org/1999/xlink" xlink:title="maximum parsimony" id="ABBRID0E3RPM" xlink:type="simple">MP</abbrev>/PP. The tree is rooted with <italic><tp:taxon-name><tp:taxon-name-part taxon-name-part-type="genus" reg="Colletotrichum">C.</tp:taxon-name-part> <tp:taxon-name-part taxon-name-part-type="species" reg="acutatum">acutatum</tp:taxon-name-part></tp:taxon-name></italic> (<abbrev xmlns:xlink="http://www.w3.org/1999/xlink" content-type="institution" xlink:title="CBS-KNAW Fungal Biodiversity Centre, Utrecht, The Netherlands" id="ABBRID0ELSPM" xlink:type="simple">CBS</abbrev> 112996) and <italic><tp:taxon-name><tp:taxon-name-part taxon-name-part-type="genus" reg="Colletotrichum">C.</tp:taxon-name-part> <tp:taxon-name-part taxon-name-part-type="species" reg="fioriniae">fioriniae</tp:taxon-name-part></tp:taxon-name></italic> (<abbrev xmlns:xlink="http://www.w3.org/1999/xlink" content-type="institution" xlink:title="CBS-KNAW Fungal Biodiversity Centre, Utrecht, The Netherlands" id="ABBRID0E2SPM" xlink:type="simple">CBS</abbrev> 128517). Type strains are denoted in bold and T and sequences generated in this study are in yellow. Bar = 0.04 represents the estimated number of nucleotide substitutions of site per branch.</p></caption><graphic xmlns:xlink="http://www.w3.org/1999/xlink" xlink:href="mycokeys-122-321-g003.jpg" position="float" orientation="portrait" xlink:type="simple" id="oo_1418942.jpg"><uri content-type="original_file" xlink:type="simple">https://binary.pensoft.net/fig/1418942</uri></graphic></fig></tp:treatment-sec><ref-list><ref id="B110"><mixed-citation xmlns:xlink="http://www.w3.org/1999/xlink" xlink:type="simple"><person-group><name name-style="western"><surname>Sato</surname><given-names>T</given-names></name><name name-style="western"><surname>Moriwaki</surname><given-names>J</given-names></name><name name-style="western"><surname>Uzuhashi</surname><given-names>S</given-names></name><name name-style="western"><surname>Degawa</surname><given-names>Y</given-names></name><name name-style="western"><surname>Ono</surname><given-names>T</given-names></name><name name-style="western"><surname>Nishimura</surname><given-names>K</given-names></name></person-group> (<year>2012</year>) <article-title>Molecular phylogenetic analyses and morphological re-examination of strains belonging to three rare <italic><tp:taxon-name><tp:taxon-name-part taxon-name-part-type="genus">Colletotrichum</tp:taxon-name-part></tp:taxon-name></italic> species in Japan.</article-title><source>Microbial Resources and Systematics</source><volume>28</volume>: <fpage>121</fpage>–<lpage>134</lpage>. <ext-link xlink:href="https://www.jsmrs.jp/journal/No28_2/No28_2_121.pdf" ext-link-type="uri" xlink:type="simple">https://www.jsmrs.jp/journal/No28_2/No28_2_121.pdf</ext-link></mixed-citation></ref><ref id="B106"><mixed-citation xmlns:xlink="http://www.w3.org/1999/xlink" xlink:type="simple"><person-group><name name-style="western"><surname>Ren</surname><given-names>CG</given-names></name><name name-style="western"><surname>Sang</surname><given-names>WJ</given-names></name><name name-style="western"><surname>Liu</surname><given-names>M</given-names></name><name name-style="western"><surname>Yang</surname><given-names>MF</given-names></name><name name-style="western"><surname>Li</surname><given-names>XX</given-names></name><name name-style="western"><surname>Fan</surname><given-names>GQ</given-names></name><name name-style="western"><surname>Jin</surname><given-names>YL</given-names></name></person-group> (<year>2008</year>) <article-title>Study on pathogen identification on anthracnose in <italic><tp:taxon-name><tp:taxon-name-part taxon-name-part-type="genus">Bambusa</tp:taxon-name-part> <tp:taxon-name-part taxon-name-part-type="species">pervariabilis</tp:taxon-name-part></tp:taxon-name></italic> Grandis Nin and screening on control medicaments.</article-title><source>Anhui Nongye Kexue</source><volume>36</volume>: <fpage>1476</fpage>–<lpage>1477</lpage>.</mixed-citation></ref><ref id="B141"><mixed-citation xmlns:xlink="http://www.w3.org/1999/xlink" xlink:type="simple"><person-group><name name-style="western"><surname>Wang</surname><given-names>QT</given-names></name><name name-style="western"><surname>Liu</surname><given-names>F</given-names></name><name name-style="western"><surname>Hou</surname><given-names>CL</given-names></name><name name-style="western"><surname>Cai</surname><given-names>L</given-names></name></person-group> (<year>2021a</year>) <article-title>Species of <italic><tp:taxon-name><tp:taxon-name-part taxon-name-part-type="genus">Colletotrichum</tp:taxon-name-part></tp:taxon-name></italic> on bamboos from China.</article-title><source>Mycologia</source><volume>113</volume>(<issue>2</issue>): <fpage>450</fpage>–<lpage>458</lpage>. <ext-link xlink:href="10.1080/00275514.2020.1837567" ext-link-type="doi" xlink:type="simple">https://doi.org/10.1080/00275514.2020.1837567</ext-link></mixed-citation></ref><ref id="B95"><mixed-citation xmlns:xlink="http://www.w3.org/1999/xlink" xlink:type="simple"><person-group><name name-style="western"><surname>Parris</surname><given-names>GK</given-names></name></person-group> (<year>1959</year>) <article-title>A revised host index of Mississippi plant diseases.</article-title><source>Mississippi State University, Botany Department Miscellaneous Publication</source><volume>1</volume>: <fpage>1</fpage>–<lpage>146</lpage>. <ext-link xlink:href="https://www.cabdirect.org/cabdirect/abstract/19611102242" ext-link-type="uri" xlink:type="simple">https://www.cabdirect.org/cabdirect/abstract/19611102242</ext-link></mixed-citation></ref><ref id="B21"><mixed-citation xmlns:xlink="http://www.w3.org/1999/xlink" xlink:type="simple"><person-group><name name-style="western"><surname>Crouch</surname><given-names>JA</given-names></name><name name-style="western"><surname>Clarke</surname><given-names>BB</given-names></name><name name-style="western"><surname>White</surname><given-names>Jr JF</given-names></name><name name-style="western"><surname>Hillman</surname><given-names>BI</given-names></name></person-group> (<year>2009</year>) <article-title>Systematic analysis of the falcate-spored graminicolous <italic><tp:taxon-name><tp:taxon-name-part taxon-name-part-type="genus">Colletotrichum</tp:taxon-name-part></tp:taxon-name></italic> and a description of six new species from warm-season grasses.</article-title><source>Mycologia</source><volume>101</volume>: <fpage>717</fpage>–<lpage>732</lpage>. <ext-link xlink:href="10.3852/08-230" ext-link-type="doi" xlink:type="simple">https://doi.org/10.3852/08-230</ext-link></mixed-citation></ref><ref id="B162"><mixed-citation xmlns:xlink="http://www.w3.org/1999/xlink" xlink:type="simple"><person-group><name name-style="western"><surname>Zhou</surname><given-names>YK</given-names></name></person-group> (<year>2018</year>) <source>Diversity of Endophytic <tp:taxon-name><tp:taxon-name-part taxon-name-part-type="kingdom">Fungi</tp:taxon-name-part></tp:taxon-name> in Bamboo Seeds and its Antimicrobial Activity.</source><publisher-name>Capital Normal University</publisher-name>, <publisher-loc>Beijing, China</publisher-loc>, <size units="page">91 pp</size>. [PhD dissertation]</mixed-citation></ref></ref-list></tp:taxon-treatment>
