# Supplementary material for: ﻿Colletotrichum macroconidii sp. nov. and six new records of Colletotrichum (Glomerellaceae, Glomerellales) from southwestern China
Source: MycoKeys. 2025 Sep 18;122:321–73. doi: 10.3897/mycokeys.122.161122 (PMC12464559; doi:10.3897/mycokeys.122.161122)
Supplement: XML Treatment for Colletotrichum nanhuaense [file mycokeys.122.161122-treatment10.xml]

<!DOCTYPE tp:taxon-treatment
  PUBLIC "-//TaxonX//DTD Taxonomic Treatment Publishing DTD v0 20100105//EN" "tax-treatment-NSO.dtd">
<tp:taxon-treatment xmlns:tp="http://www.plazi.org/taxpub"><tp:treatment-meta><kwd-group><label>Taxon classification</label><kwd>
              <named-content content-type="kingdom">Fungi</named-content>
            </kwd><kwd>
              <named-content content-type="order">Glomerellales</named-content>
            </kwd><kwd>
              <named-content content-type="family">Glomerellaceae</named-content>
            </kwd></kwd-group><mixed-citation publication-type="journal"><person-group><name><surname>Norphanphoun</surname><given-names>Chada</given-names></name><name><surname>Zou</surname><given-names>Meng-Ting</given-names></name><name><surname>Liu</surname><given-names>Feng-Quan</given-names></name><name><surname>Wang</surname><given-names>Yong</given-names></name></person-group><article-title>﻿<italic><tp:taxon-name><tp:taxon-name-part taxon-name-part-type="genus" reg="Colletotrichum">Colletotrichum</tp:taxon-name-part> <tp:taxon-name-part taxon-name-part-type="species" reg="macroconidii">macroconidii</tp:taxon-name-part></tp:taxon-name></italic> sp. nov. and six new records of <italic><tp:taxon-name><tp:taxon-name-part taxon-name-part-type="genus" reg="Colletotrichum">Colletotrichum</tp:taxon-name-part></tp:taxon-name></italic> (<tp:taxon-name><tp:taxon-name-part taxon-name-part-type="family">Glomerellaceae</tp:taxon-name-part></tp:taxon-name>, <tp:taxon-name><tp:taxon-name-part taxon-name-part-type="order">Glomerellales</tp:taxon-name-part></tp:taxon-name>) from southwestern China</article-title><source>MycoKeys</source><day>18</day><month>09</month><year>2025</year><volume>122</volume><fpage>321</fpage><lpage>373</lpage><pub-id pub-id-type="doi">10.3897/mycokeys.122.161122</pub-id></mixed-citation></tp:treatment-meta><tp:nomenclature><label>﻿</label><tp:taxon-name><object-id xmlns:xlink="http://www.w3.org/1999/xlink" content-type="arpha" xlink:type="simple">6FB9C313-240F-56A6-BF0E-B6CA37ABCD62</object-id>
            <tp:taxon-name-part taxon-name-part-type="genus" reg="Colletotrichum">Colletotrichum</tp:taxon-name-part>
            <tp:taxon-name-part taxon-name-part-type="species" reg="nanhuaense">nanhuaense</tp:taxon-name-part>
          </tp:taxon-name><tp:taxon-authority>Z.F. Yu, J. Fungi 8(2, no. 185): 17 (2022)</tp:taxon-authority><xref ref-type="fig" rid="F10">Fig. 10</xref></tp:nomenclature><tp:treatment-sec sec-type="description" id="SECID0ETNDO"><title>Description.</title><p>See more details in <xref ref-type="bibr" rid="B152">Yu et al. (2022)</xref>.</p></tp:treatment-sec><tp:treatment-sec sec-type="material" id="SECID0E4NDO"><title>Material examined.</title><p>China • Yunnan Province, Dali, symtomatic fruit of <italic><tp:taxon-name><tp:taxon-name-part taxon-name-part-type="genus" reg="Juglans">Juglans</tp:taxon-name-part> <tp:taxon-name-part taxon-name-part-type="species" reg="regia">regia</tp:taxon-name-part></tp:taxon-name></italic> L., 2023.12.26, coll. Zou Mengting, CXD7-9/GZ10 (dried culture, <abbrev xmlns:xlink="http://www.w3.org/1999/xlink" content-type="institution" xlink:title="Herbarium of the Department of Plant Pathology, Agricultural College, Guizhou University" id="ABBRID0EOODO" xlink:type="simple">HGUP</abbrev> 25-0016), living culture <abbrev xmlns:xlink="http://www.w3.org/1999/xlink" content-type="institution" xlink:title="Plant Pathology Department of the College of Agriculture, Guizhou University, China" id="ABBRID0ETODO" xlink:type="simple">GUCC</abbrev> 25-0026.</p></tp:treatment-sec><tp:treatment-sec sec-type="notes" id="SECID0EYODO"><title>Notes.</title><p><italic><tp:taxon-name><tp:taxon-name-part taxon-name-part-type="genus" reg="Colletotrichum">Colletotrichum</tp:taxon-name-part> <tp:taxon-name-part taxon-name-part-type="species" reg="nanhuaense">nanhuaense</tp:taxon-name-part></tp:taxon-name></italic> was originally described by <xref ref-type="bibr" rid="B152">Yu et al. (2022)</xref> as the causal agent of leaf spot disease on <italic><tp:taxon-name><tp:taxon-name-part taxon-name-part-type="genus" reg="Ageratina">Ageratina</tp:taxon-name-part> <tp:taxon-name-part taxon-name-part-type="species" reg="adenophora">adenophora</tp:taxon-name-part></tp:taxon-name></italic> in Yunnan Province, China. In the present study, strain <abbrev xmlns:xlink="http://www.w3.org/1999/xlink" content-type="institution" xlink:title="Plant Pathology Department of the College of Agriculture, Guizhou University, China" id="ABBRID0EYPDO" xlink:type="simple">GUCC</abbrev> 25-0026, isolated from <italic><tp:taxon-name><tp:taxon-name-part taxon-name-part-type="genus" reg="Juglans">Juglans</tp:taxon-name-part> <tp:taxon-name-part taxon-name-part-type="species" reg="regia">regia</tp:taxon-name-part></tp:taxon-name></italic>, was identified as <italic><tp:taxon-name><tp:taxon-name-part taxon-name-part-type="genus" reg="Colletotrichum">C.</tp:taxon-name-part> <tp:taxon-name-part taxon-name-part-type="species" reg="nanhuaense">nanhuaense</tp:taxon-name-part></tp:taxon-name></italic> based on both morphological characteristics (Fig. <xref ref-type="fig" rid="F10">10</xref>) and multilocus phylogenetic analyses (Fig. <xref ref-type="fig" rid="F5">5</xref>). Morphologically, the strain produced an asexual morph on <abbrev xmlns:xlink="http://www.w3.org/1999/xlink" xlink:title="Potato Dextrose Agar" id="ABBRID0E2QDO" xlink:type="simple">PDA</abbrev>, with hyaline to dark brown, branched, and septate hyphae. Conidiophores measured 9–29.5 × 3–6.5 µm, were solitary or clustered, hyaline, and unbranched, and were formed on the hyphae. Conidia were single-celled, elliptical to ovoid-shaped, measuring 10.5–15 × 5.5–6 µm, hyaline, with smooth walls and no septa. Phylogenetic analyses placed the new strain within the <italic><tp:taxon-name><tp:taxon-name-part taxon-name-part-type="genus" reg="Colletotrichum">C.</tp:taxon-name-part> <tp:taxon-name-part taxon-name-part-type="species" reg="nanhuaense">nanhuaense</tp:taxon-name-part></tp:taxon-name></italic> clade with strong support (100% <abbrev xmlns:xlink="http://www.w3.org/1999/xlink" xlink:title="maximum likelihood" id="ABBRID0EKRDO" xlink:type="simple">ML</abbrev>/1.0 PP; Fig. <xref ref-type="fig" rid="F5">5</xref>). The detection of <italic><tp:taxon-name><tp:taxon-name-part taxon-name-part-type="genus" reg="Colletotrichum">C.</tp:taxon-name-part> <tp:taxon-name-part taxon-name-part-type="species" reg="nanhuaense">nanhuaense</tp:taxon-name-part></tp:taxon-name></italic> on walnut expands its host range and raises concerns about its impact on other crops. Further research on its biology and spread, especially in <italic><tp:taxon-name><tp:taxon-name-part taxon-name-part-type="genus" reg="Juglans">Juglans</tp:taxon-name-part></tp:taxon-name></italic>, is needed, along with ongoing monitoring. Pathogenicity tests are required to confirm its role in <italic><tp:taxon-name><tp:taxon-name-part taxon-name-part-type="genus" reg="Juglans">J.</tp:taxon-name-part> <tp:taxon-name-part taxon-name-part-type="species" reg="regia">regia</tp:taxon-name-part></tp:taxon-name></italic>. This is the first report of <italic><tp:taxon-name><tp:taxon-name-part taxon-name-part-type="genus" reg="Colletotrichum">C.</tp:taxon-name-part> <tp:taxon-name-part taxon-name-part-type="species" reg="nanhuaense">nanhuaense</tp:taxon-name-part></tp:taxon-name></italic> on <italic><tp:taxon-name><tp:taxon-name-part taxon-name-part-type="genus" reg="Juglans">J.</tp:taxon-name-part> <tp:taxon-name-part taxon-name-part-type="species" reg="regia">regia</tp:taxon-name-part></tp:taxon-name></italic> and in China.</p><fig id="F10" position="float" orientation="portrait"><object-id xmlns:xlink="http://www.w3.org/1999/xlink" content-type="doi" xlink:type="simple">10.3897/mycokeys.122.161122.figure10</object-id><object-id xmlns:xlink="http://www.w3.org/1999/xlink" content-type="arpha" xlink:type="simple">DB01B419-8FA0-5177-B974-B6C79F8ABE38</object-id><label>Figure 10.</label><caption><p><italic><tp:taxon-name><tp:taxon-name-part taxon-name-part-type="genus" reg="Colletotrichum">Colletotrichum</tp:taxon-name-part> <tp:taxon-name-part taxon-name-part-type="species" reg="nanhuaense">nanhuaense</tp:taxon-name-part></tp:taxon-name></italic> (new host record). a, b. Culture on <abbrev xmlns:xlink="http://www.w3.org/1999/xlink" xlink:title="Potato Dextrose Agar" id="ABBRID0EYTDO" xlink:type="simple">PDA</abbrev> (a-above, b-reverse); c Conidiomata on <abbrev xmlns:xlink="http://www.w3.org/1999/xlink" xlink:title="Potato Dextrose Agar" id="ABBRID0E3TDO" xlink:type="simple">PDA</abbrev>; d–f. Conidiophore, conidiogenous cells giving rise to conidia; g–k. Conidia. Scale bars: 10 µm (d–k).</p></caption><graphic xmlns:xlink="http://www.w3.org/1999/xlink" xlink:href="mycokeys-122-321-g010.jpg" position="float" orientation="portrait" xlink:type="simple" id="oo_1418949.jpg"><uri content-type="original_file" xlink:type="simple">https://binary.pensoft.net/fig/1418949</uri></graphic></fig></tp:treatment-sec><tp:treatment-sec><!--Section generated to contain objects referenced in tp:taxon-treatment.--><fig id="F5" position="float" orientation="portrait"><object-id xmlns:xlink="http://www.w3.org/1999/xlink" content-type="doi" xlink:type="simple">10.3897/mycokeys.122.161122.figure5</object-id><object-id xmlns:xlink="http://www.w3.org/1999/xlink" content-type="arpha" xlink:type="simple">BDB32925-E808-5503-AE1D-78274E597B49</object-id><label>Figure 5.</label><caption><p>Phylogenetic tree constructed using a Bayesian posterior probability (<abbrev xmlns:xlink="http://www.w3.org/1999/xlink" xlink:title="Bayesian posterior probability analysis" id="ABBRID0EWGBO" xlink:type="simple">BI</abbrev>) analysis based on a combined <abbrev xmlns:xlink="http://www.w3.org/1999/xlink" xlink:title="internal transcribed spacer region" id="ABBRID0E1GBO" xlink:type="simple">ITS</abbrev>, <italic><abbrev xmlns:xlink="http://www.w3.org/1999/xlink" xlink:title="glyceraldehyde-3-phosphate dehydrogenase region" id="ABBRID0E6GBO" xlink:type="simple">gapdh</abbrev></italic>, <italic><abbrev xmlns:xlink="http://www.w3.org/1999/xlink" xlink:title="actin" id="ABBRID0EEHBO" xlink:type="simple">act</abbrev></italic>, <italic><abbrev xmlns:xlink="http://www.w3.org/1999/xlink" xlink:title="chitin synthase" id="ABBRID0EJHBO" xlink:type="simple">chs-1</abbrev></italic>, <italic>β-tubulin</italic>, and <italic><abbrev xmlns:xlink="http://www.w3.org/1999/xlink" xlink:title="calmodulin" id="ABBRID0EQHBO" xlink:type="simple">cal</abbrev></italic> sequences, representing <italic><tp:taxon-name><tp:taxon-name-part taxon-name-part-type="genus" reg="Colletotrichum">Colletotrichum</tp:taxon-name-part> <tp:taxon-name-part taxon-name-part-type="species" reg="gloeosporioides">gloeosporioides</tp:taxon-name-part></tp:taxon-name></italic> species complex. The tree topology of the <abbrev xmlns:xlink="http://www.w3.org/1999/xlink" xlink:title="maximum likelihood" id="ABBRID0E6HBO" xlink:type="simple">ML</abbrev> analysis was identical to the Maximum Parsimony (<abbrev xmlns:xlink="http://www.w3.org/1999/xlink" xlink:title="maximum parsimony" id="ABBRID0EDIBO" xlink:type="simple">MP</abbrev>) and Bayesian posterior probability (<abbrev xmlns:xlink="http://www.w3.org/1999/xlink" xlink:title="Bayesian posterior probability analysis" id="ABBRID0EHIBO" xlink:type="simple">BI</abbrev>) analyses. The final RAxML tree with a likelihood value of -11975.336 is presented here. The evolutionary model GTR+GAMMA was applied to all the genes. The analysis included one hundred ninety-five (195) taxa with a total of 1689 characters, with 852 distinct alignment patterns, 495 parsimony-informative, 192 singleton sites, and 1002 constant sites. Estimated base frequencies were as follows: A = 0.229358, C = 0.298987, G = 0.241845, T = 0.226158; substitution rates AC = 1.085133, AG = 3.378568, AT = 1.335103, CG = 0.972042, CT = 5.776668, GT = 1.0; gamma distribution shape parameter <italic>α</italic> = 0.371036; tree length = 1.239. Bootstrap support values for <abbrev xmlns:xlink="http://www.w3.org/1999/xlink" xlink:title="maximum likelihood" id="ABBRID0ENIBO" xlink:type="simple">ML</abbrev> and <abbrev xmlns:xlink="http://www.w3.org/1999/xlink" xlink:title="maximum parsimony" id="ABBRID0ERIBO" xlink:type="simple">MP</abbrev> ≥ 50% and Bayesian Posterior Probabilities (<abbrev xmlns:xlink="http://www.w3.org/1999/xlink" xlink:title="Bayesian posterior probability analysis" id="ABBRID0EVIBO" xlink:type="simple">BI</abbrev>) ≥ 0.90 are indicated at the nodes as <abbrev xmlns:xlink="http://www.w3.org/1999/xlink" xlink:title="maximum likelihood" id="ABBRID0EZIBO" xlink:type="simple">ML</abbrev>/<abbrev xmlns:xlink="http://www.w3.org/1999/xlink" xlink:title="maximum parsimony" id="ABBRID0E4IBO" xlink:type="simple">MP</abbrev>/<abbrev xmlns:xlink="http://www.w3.org/1999/xlink" xlink:title="Bayesian posterior probability analysis" id="ABBRID0EBJBO" xlink:type="simple">BI</abbrev>. The tree is rooted with <italic><tp:taxon-name><tp:taxon-name-part taxon-name-part-type="genus" reg="Colletotrichum">C.</tp:taxon-name-part> <tp:taxon-name-part taxon-name-part-type="species" reg="acidae">acidae</tp:taxon-name-part></tp:taxon-name></italic> (<named-content xmlns:xlink="http://www.w3.org/1999/xlink" content-type="dwc:institutional_code" xlink:title="Mae Fah Luang University Culture Collection, Chiang Rai, Thailand" xlink:href="http://grbio.org/institution/mae-fah-luang-university-culture-collection" xlink:type="simple">MFLUCC</named-content> 17-2659) and <italic><tp:taxon-name><tp:taxon-name-part taxon-name-part-type="genus" reg="Colletotrichum">C.</tp:taxon-name-part> <tp:taxon-name-part taxon-name-part-type="species" reg="truncatum">truncatum</tp:taxon-name-part></tp:taxon-name></italic> (<abbrev xmlns:xlink="http://www.w3.org/1999/xlink" content-type="institution" xlink:title="CBS-KNAW Fungal Biodiversity Centre, Utrecht, The Netherlands" id="ABBRID0EAKBO" xlink:type="simple">CBS</abbrev> 151.35). Type strains are denoted in bold and T and sequences generated in this study are in yellow. Bar = 0.03 represents the estimated number of nucleotide substitutions of site per branch.</p></caption><graphic xmlns:xlink="http://www.w3.org/1999/xlink" xlink:href="mycokeys-122-321-g005.jpg" position="float" orientation="portrait" xlink:type="simple" id="oo_1418944.jpg"><uri content-type="original_file" xlink:type="simple">https://binary.pensoft.net/fig/1418944</uri></graphic></fig></tp:treatment-sec><ref-list><ref id="B152"><mixed-citation xmlns:xlink="http://www.w3.org/1999/xlink" xlink:type="simple"><person-group><name name-style="western"><surname>Yu</surname><given-names>Z</given-names></name><name name-style="western"><surname>Jiang</surname><given-names>X</given-names></name><name name-style="western"><surname>Zheng</surname><given-names>H</given-names></name><name name-style="western"><surname>Zhang</surname><given-names>H</given-names></name><name name-style="western"><surname>Qiao</surname><given-names>M</given-names></name></person-group> (<year>2022</year>) <article-title>Fourteen new species of foliar <italic><tp:taxon-name><tp:taxon-name-part taxon-name-part-type="genus">Colletotrichum</tp:taxon-name-part></tp:taxon-name></italic> associated with the invasive plant <italic><tp:taxon-name><tp:taxon-name-part taxon-name-part-type="genus">Ageratina</tp:taxon-name-part> <tp:taxon-name-part taxon-name-part-type="species">adenophora</tp:taxon-name-part></tp:taxon-name></italic> and surrounding crops.</article-title><source>Journal of <tp:taxon-name><tp:taxon-name-part taxon-name-part-type="kingdom">Fungi</tp:taxon-name-part></tp:taxon-name></source><volume>8</volume>(<issue>2</issue>): <fpage>185</fpage>–<lpage>234</lpage>. <ext-link xlink:href="10.3390/jof8020185" ext-link-type="doi" xlink:type="simple">https://doi.org/10.3390/jof8020185</ext-link></mixed-citation></ref></ref-list></tp:taxon-treatment>
