# Supplementary material for: ﻿Colletotrichum macroconidii sp. nov. and six new records of Colletotrichum (Glomerellaceae, Glomerellales) from southwestern China
Source: MycoKeys. 2025 Sep 18;122:321–73. doi: 10.3897/mycokeys.122.161122 (PMC12464559; doi:10.3897/mycokeys.122.161122)
Supplement: XML Treatment for Colletotrichum jiangxiense [file mycokeys.122.161122-treatment11.xml]

<!DOCTYPE tp:taxon-treatment
  PUBLIC "-//TaxonX//DTD Taxonomic Treatment Publishing DTD v0 20100105//EN" "tax-treatment-NSO.dtd">
<tp:taxon-treatment xmlns:tp="http://www.plazi.org/taxpub"><tp:treatment-meta><kwd-group><label>Taxon classification</label><kwd>
              <named-content content-type="kingdom">Fungi</named-content>
            </kwd><kwd>
              <named-content content-type="order">Glomerellales</named-content>
            </kwd><kwd>
              <named-content content-type="family">Glomerellaceae</named-content>
            </kwd></kwd-group><mixed-citation publication-type="journal"><person-group><name><surname>Norphanphoun</surname><given-names>Chada</given-names></name><name><surname>Zou</surname><given-names>Meng-Ting</given-names></name><name><surname>Liu</surname><given-names>Feng-Quan</given-names></name><name><surname>Wang</surname><given-names>Yong</given-names></name></person-group><article-title>﻿<italic><tp:taxon-name><tp:taxon-name-part taxon-name-part-type="genus" reg="Colletotrichum">Colletotrichum</tp:taxon-name-part> <tp:taxon-name-part taxon-name-part-type="species" reg="macroconidii">macroconidii</tp:taxon-name-part></tp:taxon-name></italic> sp. nov. and six new records of <italic><tp:taxon-name><tp:taxon-name-part taxon-name-part-type="genus" reg="Colletotrichum">Colletotrichum</tp:taxon-name-part></tp:taxon-name></italic> (<tp:taxon-name><tp:taxon-name-part taxon-name-part-type="family">Glomerellaceae</tp:taxon-name-part></tp:taxon-name>, <tp:taxon-name><tp:taxon-name-part taxon-name-part-type="order">Glomerellales</tp:taxon-name-part></tp:taxon-name>) from southwestern China</article-title><source>MycoKeys</source><day>18</day><month>09</month><year>2025</year><volume>122</volume><fpage>321</fpage><lpage>373</lpage><pub-id pub-id-type="doi">10.3897/mycokeys.122.161122</pub-id></mixed-citation></tp:treatment-meta><tp:nomenclature><label>﻿</label><tp:taxon-name><object-id xmlns:xlink="http://www.w3.org/1999/xlink" content-type="arpha" xlink:type="simple">97BA1826-F2A2-5A53-8466-C13BA2CE40E1</object-id>
            <tp:taxon-name-part taxon-name-part-type="genus" reg="Colletotrichum">Colletotrichum</tp:taxon-name-part>
            <tp:taxon-name-part taxon-name-part-type="species" reg="jiangxiense">jiangxiense</tp:taxon-name-part>
          </tp:taxon-name><tp:taxon-authority>F. Liu &amp; L. Cai, Persoonia 35: 82 (2015)</tp:taxon-authority><xref ref-type="fig" rid="F12">Fig. 12</xref></tp:nomenclature><tp:treatment-sec sec-type="description" id="SECID0EOVDO"><title>Description.</title><p>See <xref ref-type="bibr" rid="B78">Liu et al. (2015)</xref>, <xref ref-type="bibr" rid="B15">Chang et al. (2024)</xref>, <xref ref-type="bibr" rid="B156">Zhang et al. (2023b)</xref>.</p></tp:treatment-sec><tp:treatment-sec sec-type="material" id="SECID0EAWDO"><title>Material examined.</title><p>China, • Yunnan Province, Dali, symptomatic fruit of <italic><tp:taxon-name><tp:taxon-name-part taxon-name-part-type="genus" reg="Juglans">Juglans</tp:taxon-name-part> <tp:taxon-name-part taxon-name-part-type="species" reg="regia">regia</tp:taxon-name-part></tp:taxon-name></italic> L., 2023.11.12, coll. Zou Mengting, DJ4-6/GZ11 (dried culture, <abbrev xmlns:xlink="http://www.w3.org/1999/xlink" content-type="institution" xlink:title="Herbarium of the Department of Plant Pathology, Agricultural College, Guizhou University" id="ABBRID0ERWDO" xlink:type="simple">HGUP</abbrev> 25-0017), living culture <abbrev xmlns:xlink="http://www.w3.org/1999/xlink" content-type="institution" xlink:title="Plant Pathology Department of the College of Agriculture, Guizhou University, China" id="ABBRID0EWWDO" xlink:type="simple">GUCC</abbrev> 25-0027; • <italic>ibid</italic>. symptomatic fruit of <italic><tp:taxon-name><tp:taxon-name-part taxon-name-part-type="genus" reg="Juglans">Juglans</tp:taxon-name-part> <tp:taxon-name-part taxon-name-part-type="species" reg="regia">regia</tp:taxon-name-part></tp:taxon-name></italic> L., 2023.11.12, coll. Zou Mengting, DJ11-10/GZ16 (dried culture, <abbrev xmlns:xlink="http://www.w3.org/1999/xlink" content-type="institution" xlink:title="Herbarium of the Department of Plant Pathology, Agricultural College, Guizhou University" id="ABBRID0EIXDO" xlink:type="simple">HGUP</abbrev> 25-0021), living culture <abbrev xmlns:xlink="http://www.w3.org/1999/xlink" content-type="institution" xlink:title="Plant Pathology Department of the College of Agriculture, Guizhou University, China" id="ABBRID0ENXDO" xlink:type="simple">GUCC</abbrev> 25-0031; China, • Guizhou Province, Tongren, on symptomatic leaves of <italic><tp:taxon-name><tp:taxon-name-part taxon-name-part-type="genus" reg="Pteris">Pteris</tp:taxon-name-part> <tp:taxon-name-part taxon-name-part-type="species" reg="henryi">henryi</tp:taxon-name-part></tp:taxon-name></italic> Christ., 2024.07.11, coll. Gou Shiqi, E14/FDS34/GZ40 (dried culture, <abbrev xmlns:xlink="http://www.w3.org/1999/xlink" content-type="institution" xlink:title="Herbarium of the Department of Plant Pathology, Agricultural College, Guizhou University" id="ABBRID0E4XDO" xlink:type="simple">HGUP</abbrev> 25-0038), living culture <abbrev xmlns:xlink="http://www.w3.org/1999/xlink" content-type="institution" xlink:title="Plant Pathology Department of the College of Agriculture, Guizhou University, China" id="ABBRID0ECYDO" xlink:type="simple">GUCC</abbrev> 25-0052; • <italic>ibid</italic>. on symptomatic leaves of <italic><tp:taxon-name><tp:taxon-name-part taxon-name-part-type="genus" reg="Parthenocissus">Parthenocissus</tp:taxon-name-part> <tp:taxon-name-part taxon-name-part-type="species" reg="tricuspidata">tricuspidata</tp:taxon-name-part></tp:taxon-name></italic> (Siebold &amp; Zucc.) Planch., 2024.07.11, coll. Gou Shiqi, E17/FDS41/GZ41 (dried culture, <abbrev xmlns:xlink="http://www.w3.org/1999/xlink" content-type="institution" xlink:title="Herbarium of the Department of Plant Pathology, Agricultural College, Guizhou University" id="ABBRID0EUYDO" xlink:type="simple">HGUP</abbrev> 25-0039), living culture <abbrev xmlns:xlink="http://www.w3.org/1999/xlink" content-type="institution" xlink:title="Plant Pathology Department of the College of Agriculture, Guizhou University, China" id="ABBRID0EZYDO" xlink:type="simple">GUCC</abbrev> 25-0053.</p></tp:treatment-sec><tp:treatment-sec sec-type="notes" id="SECID0E5YDO"><title>Notes.</title><p><italic><tp:taxon-name><tp:taxon-name-part taxon-name-part-type="genus" reg="Colletotrichum">Colletotrichum</tp:taxon-name-part> <tp:taxon-name-part taxon-name-part-type="species" reg="jiangxiense">jiangxiense</tp:taxon-name-part></tp:taxon-name></italic> was initially described as an endophytic fungus associated with <italic><tp:taxon-name><tp:taxon-name-part taxon-name-part-type="genus" reg="Camellia">Camellia</tp:taxon-name-part> <tp:taxon-name-part taxon-name-part-type="species" reg="sinensis">sinensis</tp:taxon-name-part></tp:taxon-name></italic> in China (<xref ref-type="bibr" rid="B78">Liu et al. 2015</xref>). Since its discovery, the species has been increasingly recognized as a plant pathogen, causing anthracnose and other disease symptoms on various fruit and ornamental hosts. Recent studies have reported its involvement in anthracnose outbreaks in crops such as avocado (<xref ref-type="bibr" rid="B87">Ma et al. 2018</xref>; <xref ref-type="bibr" rid="B4">Ayvar Serna et al. 2021</xref>; <xref ref-type="bibr" rid="B42">Guo et al. 2022</xref>; <xref ref-type="bibr" rid="B156">Zhang et al. 2023b</xref>). Additionally, <italic><tp:taxon-name><tp:taxon-name-part taxon-name-part-type="genus" reg="Colletotrichum">C.</tp:taxon-name-part> <tp:taxon-name-part taxon-name-part-type="species" reg="jiangxiense">jiangxiense</tp:taxon-name-part></tp:taxon-name></italic> has been identified as a pathogen in Mexico, where it causes anthracnose on avocado (<xref ref-type="bibr" rid="B4">Ayvar Serna et al. 2021</xref>), although it has not yet been reported as a plant pathogen in North America. The international trade of live plants between East Asia and North America raises concerns regarding the potential introduction of <italic><tp:taxon-name><tp:taxon-name-part taxon-name-part-type="genus" reg="Colletotrichum">C.</tp:taxon-name-part> <tp:taxon-name-part taxon-name-part-type="species" reg="jiangxiense">jiangxiense</tp:taxon-name-part></tp:taxon-name></italic> into new environments. Under favorable conditions, this species may shift from an endophytic or low-pathogenic state to a more aggressive pathogenic form, posing a threat to both ornamental and economically important crops. This highlights the importance of phytosanitary surveillance and monitoring for emerging pathogen-host interactions (<xref ref-type="bibr" rid="B73">Liebhold et al. 2012</xref>).</p><p><italic><tp:taxon-name><tp:taxon-name-part taxon-name-part-type="genus" reg="Colletotrichum">Colletotrichum</tp:taxon-name-part> <tp:taxon-name-part taxon-name-part-type="species" reg="jiangxiense">jiangxiense</tp:taxon-name-part></tp:taxon-name></italic> is identified based on both its morphological characteristics and phylogenetic placement, supported by multilocus gene sequence data (<xref ref-type="bibr" rid="B78">Liu et al. 2015</xref>). In this study, we report the first identification of <italic><tp:taxon-name><tp:taxon-name-part taxon-name-part-type="genus" reg="Colletotrichum">C.</tp:taxon-name-part> <tp:taxon-name-part taxon-name-part-type="species" reg="jiangxiense">jiangxiense</tp:taxon-name-part></tp:taxon-name></italic> on <italic><tp:taxon-name><tp:taxon-name-part taxon-name-part-type="genus" reg="Juglans">Juglans</tp:taxon-name-part> <tp:taxon-name-part taxon-name-part-type="species" reg="regia">regia</tp:taxon-name-part></tp:taxon-name></italic>, <italic><tp:taxon-name><tp:taxon-name-part taxon-name-part-type="genus" reg="Pteris">Pteris</tp:taxon-name-part> <tp:taxon-name-part taxon-name-part-type="species" reg="henryi">henryi</tp:taxon-name-part></tp:taxon-name></italic>, and <italic><tp:taxon-name><tp:taxon-name-part taxon-name-part-type="genus" reg="Parthenocissus">Parthenocissus</tp:taxon-name-part> <tp:taxon-name-part taxon-name-part-type="species" reg="tricuspidata">tricuspidata</tp:taxon-name-part></tp:taxon-name></italic>, thus expanding its known host range. Strains <abbrev xmlns:xlink="http://www.w3.org/1999/xlink" content-type="institution" xlink:title="Plant Pathology Department of the College of Agriculture, Guizhou University, China" id="ABBRID0EJ4DO" xlink:type="simple">GUCC</abbrev> 25-0027 and <abbrev xmlns:xlink="http://www.w3.org/1999/xlink" content-type="institution" xlink:title="Plant Pathology Department of the College of Agriculture, Guizhou University, China" id="ABBRID0EO4DO" xlink:type="simple">GUCC</abbrev> 25-0031, isolated from <italic><tp:taxon-name><tp:taxon-name-part taxon-name-part-type="genus" reg="Juglans">J.</tp:taxon-name-part> <tp:taxon-name-part taxon-name-part-type="species" reg="regia">regia</tp:taxon-name-part></tp:taxon-name></italic>, and strains <abbrev xmlns:xlink="http://www.w3.org/1999/xlink" content-type="institution" xlink:title="Plant Pathology Department of the College of Agriculture, Guizhou University, China" id="ABBRID0E54DO" xlink:type="simple">GUCC</abbrev> 25-0052 and <abbrev xmlns:xlink="http://www.w3.org/1999/xlink" content-type="institution" xlink:title="Plant Pathology Department of the College of Agriculture, Guizhou University, China" id="ABBRID0ED5DO" xlink:type="simple">GUCC</abbrev> 25-0053, isolated from <italic><tp:taxon-name><tp:taxon-name-part taxon-name-part-type="genus" reg="Pteris">P.</tp:taxon-name-part> <tp:taxon-name-part taxon-name-part-type="species" reg="henryi">henryi</tp:taxon-name-part></tp:taxon-name></italic> and <italic><tp:taxon-name><tp:taxon-name-part taxon-name-part-type="genus" reg="Parthenocissus">P.</tp:taxon-name-part> <tp:taxon-name-part taxon-name-part-type="species" reg="tricuspidata">tricuspidata</tp:taxon-name-part></tp:taxon-name></italic>, respectively, were identified as <italic><tp:taxon-name><tp:taxon-name-part taxon-name-part-type="genus" reg="Colletotrichum">C.</tp:taxon-name-part> <tp:taxon-name-part taxon-name-part-type="species" reg="jiangxiense">jiangxiense</tp:taxon-name-part></tp:taxon-name></italic> through morphological and multilocus phylogenetic analyses (Figs <xref ref-type="fig" rid="F5">5</xref>, <xref ref-type="fig" rid="F11">11</xref>). Phylogenetically, four strains clustered with <italic><tp:taxon-name><tp:taxon-name-part taxon-name-part-type="genus" reg="Colletotrichum">C.</tp:taxon-name-part> <tp:taxon-name-part taxon-name-part-type="species" reg="jiangxiense">jiangxiense</tp:taxon-name-part></tp:taxon-name></italic> in both combined gene tree and single loci tree, showing high sequence similarity and only minor genetic differences from the type strain (<abbrev xmlns:xlink="http://www.w3.org/1999/xlink" content-type="institution" xlink:title="CBS-KNAW Fungal Biodiversity Centre, Utrecht, The Netherlands" id="ABBRID0E36DO" xlink:type="simple">CBS</abbrev> 515.78): <abbrev xmlns:xlink="http://www.w3.org/1999/xlink" content-type="institution" xlink:title="Plant Pathology Department of the College of Agriculture, Guizhou University, China" id="ABBRID0EBAEO" xlink:type="simple">GUCC</abbrev> 25-0027 (<abbrev xmlns:xlink="http://www.w3.org/1999/xlink" xlink:title="internal transcribed spacer region" id="ABBRID0EGAEO" xlink:type="simple">ITS</abbrev> = 100% [0/514], <italic><abbrev xmlns:xlink="http://www.w3.org/1999/xlink" xlink:title="glyceraldehyde-3-phosphate dehydrogenase region" id="ABBRID0ELAEO" xlink:type="simple">gapdh</abbrev></italic> = 100% [0/252], <italic><abbrev xmlns:xlink="http://www.w3.org/1999/xlink" xlink:title="chitin synthase" id="ABBRID0EQAEO" xlink:type="simple">chs-1</abbrev></italic> = 100% [0/287], <italic><abbrev xmlns:xlink="http://www.w3.org/1999/xlink" xlink:title="actin" id="ABBRID0EVAEO" xlink:type="simple">act</abbrev></italic> = 100% [0/273], <italic>β-tubulin</italic> = 100% [0/689], <italic><abbrev xmlns:xlink="http://www.w3.org/1999/xlink" xlink:title="calmodulin" id="ABBRID0E3AEO" xlink:type="simple">cal</abbrev></italic> = 100% [0/733], <italic>ApMat</italic> = 99% [2/949]); <abbrev xmlns:xlink="http://www.w3.org/1999/xlink" content-type="institution" xlink:title="Plant Pathology Department of the College of Agriculture, Guizhou University, China" id="ABBRID0EIBEO" xlink:type="simple">GUCC</abbrev> 25-0031 (<abbrev xmlns:xlink="http://www.w3.org/1999/xlink" xlink:title="internal transcribed spacer region" id="ABBRID0ENBEO" xlink:type="simple">ITS</abbrev> = 100% [0/514], <italic><abbrev xmlns:xlink="http://www.w3.org/1999/xlink" xlink:title="glyceraldehyde-3-phosphate dehydrogenase region" id="ABBRID0ESBEO" xlink:type="simple">gapdh</abbrev></italic> = 100% [0/252], <italic><abbrev xmlns:xlink="http://www.w3.org/1999/xlink" xlink:title="chitin synthase" id="ABBRID0EXBEO" xlink:type="simple">chs-1</abbrev></italic> = 100% [0/287], <italic><abbrev xmlns:xlink="http://www.w3.org/1999/xlink" xlink:title="actin" id="ABBRID0E3BEO" xlink:type="simple">act</abbrev></italic> = 100% [0/273], <italic>β-tubulin</italic> = 100% [0/700], <italic><abbrev xmlns:xlink="http://www.w3.org/1999/xlink" xlink:title="calmodulin" id="ABBRID0EDCEO" xlink:type="simple">cal</abbrev></italic> = 100% [0/757], <italic>ApMat</italic> = 100% [0/950]); <abbrev xmlns:xlink="http://www.w3.org/1999/xlink" content-type="institution" xlink:title="Plant Pathology Department of the College of Agriculture, Guizhou University, China" id="ABBRID0EPCEO" xlink:type="simple">GUCC</abbrev> 25-0052 (<abbrev xmlns:xlink="http://www.w3.org/1999/xlink" xlink:title="internal transcribed spacer region" id="ABBRID0EUCEO" xlink:type="simple">ITS</abbrev> = 100% [0/514], <italic><abbrev xmlns:xlink="http://www.w3.org/1999/xlink" xlink:title="glyceraldehyde-3-phosphate dehydrogenase region" id="ABBRID0EZCEO" xlink:type="simple">gapdh</abbrev></italic> = 100% [0/252], <italic><abbrev xmlns:xlink="http://www.w3.org/1999/xlink" xlink:title="chitin synthase" id="ABBRID0E5CEO" xlink:type="simple">chs-1</abbrev></italic> = 100% [0/287], <italic><abbrev xmlns:xlink="http://www.w3.org/1999/xlink" xlink:title="actin" id="ABBRID0EDDEO" xlink:type="simple">act</abbrev></italic> = 100% [0/273], <italic>β-tubulin</italic> = 100% [0/732], <italic><abbrev xmlns:xlink="http://www.w3.org/1999/xlink" xlink:title="calmodulin" id="ABBRID0EKDEO" xlink:type="simple">cal</abbrev></italic> = n/a, <italic>ApMat</italic> = n/a); and <abbrev xmlns:xlink="http://www.w3.org/1999/xlink" content-type="institution" xlink:title="Plant Pathology Department of the College of Agriculture, Guizhou University, China" id="ABBRID0EWDEO" xlink:type="simple">GUCC</abbrev> 25-0053 (<abbrev xmlns:xlink="http://www.w3.org/1999/xlink" xlink:title="internal transcribed spacer region" id="ABBRID0E2DEO" xlink:type="simple">ITS</abbrev> = 100% [0/514], <italic><abbrev xmlns:xlink="http://www.w3.org/1999/xlink" xlink:title="glyceraldehyde-3-phosphate dehydrogenase region" id="ABBRID0EAEEO" xlink:type="simple">gapdh</abbrev></italic> = 100% [0/252], <italic><abbrev xmlns:xlink="http://www.w3.org/1999/xlink" xlink:title="chitin synthase" id="ABBRID0EFEEO" xlink:type="simple">chs-1</abbrev></italic> = 100% [0/287], <italic><abbrev xmlns:xlink="http://www.w3.org/1999/xlink" xlink:title="actin" id="ABBRID0EKEEO" xlink:type="simple">act</abbrev></italic> = 100% [0/273], <italic>β-tubulin</italic> = 100% [0/732], <italic><abbrev xmlns:xlink="http://www.w3.org/1999/xlink" xlink:title="calmodulin" id="ABBRID0EREEO" xlink:type="simple">cal</abbrev></italic> = 100% [0/751], <italic>ApMat</italic> = 99% [1/944]). These results indicate only minor genetic variation from <italic><tp:taxon-name><tp:taxon-name-part taxon-name-part-type="genus" reg="Colletotrichum">C.</tp:taxon-name-part> <tp:taxon-name-part taxon-name-part-type="species" reg="jiangxiense">jiangxiense</tp:taxon-name-part></tp:taxon-name></italic>. This placement was further supported by the <abbrev xmlns:xlink="http://www.w3.org/1999/xlink" xlink:title="pairwise homoplasy index" id="ABBRID0EIFEO" xlink:type="simple">PHI</abbrev> test, which indicated significant recombination among the two collections (Fig. <xref ref-type="fig" rid="F11">11</xref>). Morphologically, the strains exhibit hyaline, smooth-walled, aseptate, and unbranched conidiophores that grow directly from the hyphae. Conidiogenous cells were hyaline, cylindrical to clavate, measuring 12.6–27.5 × 3.2–4.6 µm, smooth-walled, and lacked a collarette. Conidia were cylindrical, with both ends bluntly rounded, or one end bluntly rounded and the other acutely rounded, measuring 14.6–18 × 4.9–6.5 µm, aseptate, and smooth-walled. Appressoria were brown to pale-brown, circular, subglobose to ellipsoidal or irregular, with lobed margins, measuring 5–9 × 5–8 µm. These morphological characteristics are consistent with those of <italic><tp:taxon-name><tp:taxon-name-part taxon-name-part-type="genus" reg="Colletotrichum">C.</tp:taxon-name-part> <tp:taxon-name-part taxon-name-part-type="species" reg="jiangxiense">jiangxiense</tp:taxon-name-part></tp:taxon-name></italic> as described by <xref ref-type="bibr" rid="B78">Liu et al. (2015)</xref>.</p><fig id="F11" position="float" orientation="portrait"><object-id xmlns:xlink="http://www.w3.org/1999/xlink" content-type="doi" xlink:type="simple">10.3897/mycokeys.122.161122.figure11</object-id><object-id xmlns:xlink="http://www.w3.org/1999/xlink" content-type="arpha" xlink:type="simple">5359EF43-9A7A-59B3-AAA7-A396B55DD6EB</object-id><label>Figure 11.</label><caption><p>The results of the pairwise homoplasy index (<abbrev xmlns:xlink="http://www.w3.org/1999/xlink" xlink:title="pairwise homoplasy index" id="ABBRID0EHGEO" xlink:type="simple">PHI</abbrev>) test for closely related species of <italic><tp:taxon-name><tp:taxon-name-part taxon-name-part-type="genus" reg="Colletotrichum">Colletotrichum</tp:taxon-name-part> <tp:taxon-name-part taxon-name-part-type="species" reg="macroconidii">macroconidii</tp:taxon-name-part></tp:taxon-name></italic> sp. nov. in this study using both LogDet transformation and splits decomposition. <abbrev xmlns:xlink="http://www.w3.org/1999/xlink" xlink:title="pairwise homoplasy index" id="ABBRID0EWGEO" xlink:type="simple">PHI</abbrev> test results (Φw) &gt; 0.05 indicate no significant recombination within the dataset.</p></caption><graphic xmlns:xlink="http://www.w3.org/1999/xlink" xlink:href="mycokeys-122-321-g011.jpg" position="float" orientation="portrait" xlink:type="simple" id="oo_1418950.jpg"><uri content-type="original_file" xlink:type="simple">https://binary.pensoft.net/fig/1418950</uri></graphic></fig><fig id="F12" position="float" orientation="portrait"><object-id xmlns:xlink="http://www.w3.org/1999/xlink" content-type="doi" xlink:type="simple">10.3897/mycokeys.122.161122.figure12</object-id><object-id xmlns:xlink="http://www.w3.org/1999/xlink" content-type="arpha" xlink:type="simple">9160B76B-55A6-51BF-B458-2378AD2A8D3D</object-id><label>Figure 12.</label><caption><p><italic><tp:taxon-name><tp:taxon-name-part taxon-name-part-type="genus" reg="Colletotrichum">Colletotrichum</tp:taxon-name-part> <tp:taxon-name-part taxon-name-part-type="species" reg="jiangxiense">jiangxiense</tp:taxon-name-part></tp:taxon-name></italic> (new host record). a–c. <italic><tp:taxon-name><tp:taxon-name-part taxon-name-part-type="genus" reg="Pteris">Pteris</tp:taxon-name-part> <tp:taxon-name-part taxon-name-part-type="species" reg="henryi">henryi</tp:taxon-name-part></tp:taxon-name></italic>, host habitat; d, e. Culture on <abbrev xmlns:xlink="http://www.w3.org/1999/xlink" xlink:title="Oatmeal agar" id="ABBRID0E4HEO" xlink:type="simple">OA</abbrev> (d-above, e-reverse); f. Conidiomata on <abbrev xmlns:xlink="http://www.w3.org/1999/xlink" xlink:title="Oatmeal agar" id="ABBRID0EBIEO" xlink:type="simple">OA</abbrev>; g, h. Conidiophores, conidiogenous cells giving rise to conidia; i, j. Appressoria; k–o. Conidia. Scale bars: 10 µm (i, j); 5 µm (g, h, k–o).</p></caption><graphic xmlns:xlink="http://www.w3.org/1999/xlink" xlink:href="mycokeys-122-321-g012.jpg" position="float" orientation="portrait" xlink:type="simple" id="oo_1418951.jpg"><uri content-type="original_file" xlink:type="simple">https://binary.pensoft.net/fig/1418951</uri></graphic></fig><p>Phylogenetic analysis placed the four new strains within a distinct clade, which also includes <italic><tp:taxon-name><tp:taxon-name-part taxon-name-part-type="genus" reg="Colletotrichum">C.</tp:taxon-name-part> <tp:taxon-name-part taxon-name-part-type="species" reg="nullisetosum">nullisetosum</tp:taxon-name-part></tp:taxon-name></italic>, <italic><tp:taxon-name><tp:taxon-name-part taxon-name-part-type="genus" reg="Colletotrichum">C.</tp:taxon-name-part> <tp:taxon-name-part taxon-name-part-type="species" reg="oblongisporum">oblongisporum</tp:taxon-name-part></tp:taxon-name></italic>, <italic><tp:taxon-name><tp:taxon-name-part taxon-name-part-type="genus" reg="Colletotrichum">C.</tp:taxon-name-part> <tp:taxon-name-part taxon-name-part-type="species" reg="gracile">gracile</tp:taxon-name-part></tp:taxon-name></italic>, and <italic><tp:taxon-name><tp:taxon-name-part taxon-name-part-type="genus" reg="Colletotrichum">C.</tp:taxon-name-part> <tp:taxon-name-part taxon-name-part-type="species" reg="tengchongense">tengchongense</tp:taxon-name-part></tp:taxon-name></italic>. This clade is strongly supported by 98% <abbrev xmlns:xlink="http://www.w3.org/1999/xlink" xlink:title="maximum likelihood" id="ABBRID0EYJEO" xlink:type="simple">ML</abbrev> and 0.99 PP values (Fig. <xref ref-type="fig" rid="F5">5</xref>). However, <italic><tp:taxon-name><tp:taxon-name-part taxon-name-part-type="genus" reg="Colletotrichum">C.</tp:taxon-name-part> <tp:taxon-name-part taxon-name-part-type="species" reg="nullisetosum">nullisetosum</tp:taxon-name-part></tp:taxon-name></italic>, <italic><tp:taxon-name><tp:taxon-name-part taxon-name-part-type="genus" reg="Colletotrichum">C.</tp:taxon-name-part> <tp:taxon-name-part taxon-name-part-type="species" reg="oblongisporum">oblongisporum</tp:taxon-name-part></tp:taxon-name></italic>, and <italic><tp:taxon-name><tp:taxon-name-part taxon-name-part-type="genus" reg="Colletotrichum">C.</tp:taxon-name-part> <tp:taxon-name-part taxon-name-part-type="species" reg="gracile">gracile</tp:taxon-name-part></tp:taxon-name></italic> are currently considered as nomenclaturally invalid (nom. inval.) in MycoBank, due to violations of Article 40.8 of the International Code of Nomenclature. Based on their morphological characteristics (<xref ref-type="bibr" rid="B152">Yu et al. 2022</xref>) and taxonomic status, we treat these three species as synonyms of <italic><tp:taxon-name><tp:taxon-name-part taxon-name-part-type="genus" reg="Colletotrichum">C.</tp:taxon-name-part> <tp:taxon-name-part taxon-name-part-type="species" reg="jiangxiense">jiangxiense</tp:taxon-name-part></tp:taxon-name></italic>. <italic><tp:taxon-name><tp:taxon-name-part taxon-name-part-type="genus" reg="Colletotrichum">Colletotrichum</tp:taxon-name-part> <tp:taxon-name-part taxon-name-part-type="species" reg="tengchongense">tengchongense</tp:taxon-name-part></tp:taxon-name></italic> is retained as a valid species name within the clade. Morphologically, it differs from <italic><tp:taxon-name><tp:taxon-name-part taxon-name-part-type="genus" reg="Colletotrichum">C.</tp:taxon-name-part> <tp:taxon-name-part taxon-name-part-type="species" reg="jiangxiense">jiangxiense</tp:taxon-name-part></tp:taxon-name></italic> by the structure of its conidiophores and conidiogenous cells, with <italic><tp:taxon-name><tp:taxon-name-part taxon-name-part-type="genus" reg="Colletotrichum">C.</tp:taxon-name-part> <tp:taxon-name-part taxon-name-part-type="species" reg="tengchongense">tengchongense</tp:taxon-name-part></tp:taxon-name></italic> producing lageniform or ampulliform conidiogenous cells (<xref ref-type="bibr" rid="B78">Liu et al. 2015</xref>; <xref ref-type="bibr" rid="B160">Zheng et al. 2022</xref>). Phylogenetically, <italic><tp:taxon-name><tp:taxon-name-part taxon-name-part-type="genus" reg="Colletotrichum">C.</tp:taxon-name-part> <tp:taxon-name-part taxon-name-part-type="species" reg="tengchongense">tengchongense</tp:taxon-name-part></tp:taxon-name></italic> forms a relatively long branch within the <italic><tp:taxon-name><tp:taxon-name-part taxon-name-part-type="genus" reg="Colletotrichum">C.</tp:taxon-name-part> <tp:taxon-name-part taxon-name-part-type="species" reg="jiangxiense">jiangxiense</tp:taxon-name-part></tp:taxon-name></italic> species clade. However, its sequence similarity with the type strain of <italic><tp:taxon-name><tp:taxon-name-part taxon-name-part-type="genus" reg="Colletotrichum">C.</tp:taxon-name-part> <tp:taxon-name-part taxon-name-part-type="species" reg="jiangxiense">jiangxiense</tp:taxon-name-part></tp:taxon-name></italic> indicates only minor genetic differences: <abbrev xmlns:xlink="http://www.w3.org/1999/xlink" xlink:title="internal transcribed spacer region" id="ABBRID0E1NEO" xlink:type="simple">ITS</abbrev> = 0% [0/515], <italic><abbrev xmlns:xlink="http://www.w3.org/1999/xlink" xlink:title="glyceraldehyde-3-phosphate dehydrogenase region" id="ABBRID0E6NEO" xlink:type="simple">gapdh</abbrev></italic> = 0% [0/274], <italic><abbrev xmlns:xlink="http://www.w3.org/1999/xlink" xlink:title="chitin synthase" id="ABBRID0EEOEO" xlink:type="simple">chs-1</abbrev></italic> = 0.3% [1/287], <italic><abbrev xmlns:xlink="http://www.w3.org/1999/xlink" xlink:title="actin" id="ABBRID0EJOEO" xlink:type="simple">act</abbrev></italic> = 0.4% [1/246], <italic>β-tubulin</italic> = 0% [0/700], <italic><abbrev xmlns:xlink="http://www.w3.org/1999/xlink" xlink:title="calmodulin" id="ABBRID0EQOEO" xlink:type="simple">cal</abbrev></italic> = 0.1% [1/715], <italic>ApMat</italic> = 0.2% [2/870]. These results suggest very limited genetic variation <italic>from <tp:taxon-name><tp:taxon-name-part taxon-name-part-type="genus" reg="Colletotrichum">C.</tp:taxon-name-part> <tp:taxon-name-part taxon-name-part-type="species" reg="jiangxiense">jiangxiense</tp:taxon-name-part></tp:taxon-name></italic>, and we therefore treat <italic><tp:taxon-name><tp:taxon-name-part taxon-name-part-type="genus" reg="Colletotrichum">C.</tp:taxon-name-part> <tp:taxon-name-part taxon-name-part-type="species" reg="tengchongense">tengchongense</tp:taxon-name-part></tp:taxon-name></italic> as conspecific with <italic><tp:taxon-name><tp:taxon-name-part taxon-name-part-type="genus" reg="Colletotrichum">C.</tp:taxon-name-part> <tp:taxon-name-part taxon-name-part-type="species" reg="jiangxiense">jiangxiense</tp:taxon-name-part></tp:taxon-name></italic>. This conclusion was further supported by the <abbrev xmlns:xlink="http://www.w3.org/1999/xlink" xlink:title="pairwise homoplasy index" id="ABBRID0E5PEO" xlink:type="simple">PHI</abbrev> test, which indicated significant recombination within the <italic><tp:taxon-name><tp:taxon-name-part taxon-name-part-type="genus" reg="Colletotrichum">C.</tp:taxon-name-part> <tp:taxon-name-part taxon-name-part-type="species" reg="jiangxiense">jiangxiense</tp:taxon-name-part></tp:taxon-name></italic> species group (Fig. <xref ref-type="fig" rid="F11">11</xref>). Nevertheless, further studies incorporating additional loci are needed to confirm the phylogenetic placement of this taxon.</p></tp:treatment-sec><tp:treatment-sec><!--Section generated to contain objects referenced in tp:taxon-treatment.--><fig id="F5" position="float" orientation="portrait"><object-id xmlns:xlink="http://www.w3.org/1999/xlink" content-type="doi" xlink:type="simple">10.3897/mycokeys.122.161122.figure5</object-id><object-id xmlns:xlink="http://www.w3.org/1999/xlink" content-type="arpha" xlink:type="simple">BDB32925-E808-5503-AE1D-78274E597B49</object-id><label>Figure 5.</label><caption><p>Phylogenetic tree constructed using a Bayesian posterior probability (<abbrev xmlns:xlink="http://www.w3.org/1999/xlink" xlink:title="Bayesian posterior probability analysis" id="ABBRID0EWGBO" xlink:type="simple">BI</abbrev>) analysis based on a combined <abbrev xmlns:xlink="http://www.w3.org/1999/xlink" xlink:title="internal transcribed spacer region" id="ABBRID0E1GBO" xlink:type="simple">ITS</abbrev>, <italic><abbrev xmlns:xlink="http://www.w3.org/1999/xlink" xlink:title="glyceraldehyde-3-phosphate dehydrogenase region" id="ABBRID0E6GBO" xlink:type="simple">gapdh</abbrev></italic>, <italic><abbrev xmlns:xlink="http://www.w3.org/1999/xlink" xlink:title="actin" id="ABBRID0EEHBO" xlink:type="simple">act</abbrev></italic>, <italic><abbrev xmlns:xlink="http://www.w3.org/1999/xlink" xlink:title="chitin synthase" id="ABBRID0EJHBO" xlink:type="simple">chs-1</abbrev></italic>, <italic>β-tubulin</italic>, and <italic><abbrev xmlns:xlink="http://www.w3.org/1999/xlink" xlink:title="calmodulin" id="ABBRID0EQHBO" xlink:type="simple">cal</abbrev></italic> sequences, representing <italic><tp:taxon-name><tp:taxon-name-part taxon-name-part-type="genus" reg="Colletotrichum">Colletotrichum</tp:taxon-name-part> <tp:taxon-name-part taxon-name-part-type="species" reg="gloeosporioides">gloeosporioides</tp:taxon-name-part></tp:taxon-name></italic> species complex. The tree topology of the <abbrev xmlns:xlink="http://www.w3.org/1999/xlink" xlink:title="maximum likelihood" id="ABBRID0E6HBO" xlink:type="simple">ML</abbrev> analysis was identical to the Maximum Parsimony (<abbrev xmlns:xlink="http://www.w3.org/1999/xlink" xlink:title="maximum parsimony" id="ABBRID0EDIBO" xlink:type="simple">MP</abbrev>) and Bayesian posterior probability (<abbrev xmlns:xlink="http://www.w3.org/1999/xlink" xlink:title="Bayesian posterior probability analysis" id="ABBRID0EHIBO" xlink:type="simple">BI</abbrev>) analyses. The final RAxML tree with a likelihood value of -11975.336 is presented here. The evolutionary model GTR+GAMMA was applied to all the genes. The analysis included one hundred ninety-five (195) taxa with a total of 1689 characters, with 852 distinct alignment patterns, 495 parsimony-informative, 192 singleton sites, and 1002 constant sites. Estimated base frequencies were as follows: A = 0.229358, C = 0.298987, G = 0.241845, T = 0.226158; substitution rates AC = 1.085133, AG = 3.378568, AT = 1.335103, CG = 0.972042, CT = 5.776668, GT = 1.0; gamma distribution shape parameter <italic>α</italic> = 0.371036; tree length = 1.239. Bootstrap support values for <abbrev xmlns:xlink="http://www.w3.org/1999/xlink" xlink:title="maximum likelihood" id="ABBRID0ENIBO" xlink:type="simple">ML</abbrev> and <abbrev xmlns:xlink="http://www.w3.org/1999/xlink" xlink:title="maximum parsimony" id="ABBRID0ERIBO" xlink:type="simple">MP</abbrev> ≥ 50% and Bayesian Posterior Probabilities (<abbrev xmlns:xlink="http://www.w3.org/1999/xlink" xlink:title="Bayesian posterior probability analysis" id="ABBRID0EVIBO" xlink:type="simple">BI</abbrev>) ≥ 0.90 are indicated at the nodes as <abbrev xmlns:xlink="http://www.w3.org/1999/xlink" xlink:title="maximum likelihood" id="ABBRID0EZIBO" xlink:type="simple">ML</abbrev>/<abbrev xmlns:xlink="http://www.w3.org/1999/xlink" xlink:title="maximum parsimony" id="ABBRID0E4IBO" xlink:type="simple">MP</abbrev>/<abbrev xmlns:xlink="http://www.w3.org/1999/xlink" xlink:title="Bayesian posterior probability analysis" id="ABBRID0EBJBO" xlink:type="simple">BI</abbrev>. The tree is rooted with <italic><tp:taxon-name><tp:taxon-name-part taxon-name-part-type="genus" reg="Colletotrichum">C.</tp:taxon-name-part> <tp:taxon-name-part taxon-name-part-type="species" reg="acidae">acidae</tp:taxon-name-part></tp:taxon-name></italic> (<named-content xmlns:xlink="http://www.w3.org/1999/xlink" content-type="dwc:institutional_code" xlink:title="Mae Fah Luang University Culture Collection, Chiang Rai, Thailand" xlink:href="http://grbio.org/institution/mae-fah-luang-university-culture-collection" xlink:type="simple">MFLUCC</named-content> 17-2659) and <italic><tp:taxon-name><tp:taxon-name-part taxon-name-part-type="genus" reg="Colletotrichum">C.</tp:taxon-name-part> <tp:taxon-name-part taxon-name-part-type="species" reg="truncatum">truncatum</tp:taxon-name-part></tp:taxon-name></italic> (<abbrev xmlns:xlink="http://www.w3.org/1999/xlink" content-type="institution" xlink:title="CBS-KNAW Fungal Biodiversity Centre, Utrecht, The Netherlands" id="ABBRID0EAKBO" xlink:type="simple">CBS</abbrev> 151.35). Type strains are denoted in bold and T and sequences generated in this study are in yellow. Bar = 0.03 represents the estimated number of nucleotide substitutions of site per branch.</p></caption><graphic xmlns:xlink="http://www.w3.org/1999/xlink" xlink:href="mycokeys-122-321-g005.jpg" position="float" orientation="portrait" xlink:type="simple" id="oo_1418944.jpg"><uri content-type="original_file" xlink:type="simple">https://binary.pensoft.net/fig/1418944</uri></graphic></fig></tp:treatment-sec><ref-list><ref id="B78"><mixed-citation xmlns:xlink="http://www.w3.org/1999/xlink" xlink:type="simple"><person-group><name name-style="western"><surname>Liu</surname><given-names>F</given-names></name><name name-style="western"><surname>Weir</surname><given-names>BS</given-names></name><name name-style="western"><surname>Damm</surname><given-names>U</given-names></name><name name-style="western"><surname>Crous</surname><given-names>PW</given-names></name><name name-style="western"><surname>Wang</surname><given-names>Y</given-names></name><name name-style="western"><surname>Zhang</surname><given-names>M</given-names></name></person-group> (<year>2015</year>) <article-title>Unravelling <italic><tp:taxon-name><tp:taxon-name-part taxon-name-part-type="genus">Colletotrichum</tp:taxon-name-part></tp:taxon-name></italic> species associated with <italic><tp:taxon-name><tp:taxon-name-part taxon-name-part-type="genus">Camellia</tp:taxon-name-part></tp:taxon-name></italic>, employing APMAT and GS loci to resolve species in the <italic><tp:taxon-name><tp:taxon-name-part taxon-name-part-type="genus">C.</tp:taxon-name-part> <tp:taxon-name-part taxon-name-part-type="species">gloeosporioides</tp:taxon-name-part></tp:taxon-name></italic> complex.</article-title><source>Persoonia</source><volume>35</volume>: <fpage>63</fpage>–<lpage>86</lpage>. <ext-link xlink:href="10.3767/003158515X687597" ext-link-type="doi" xlink:type="simple">https://doi.org/10.3767/003158515X687597</ext-link></mixed-citation></ref><ref id="B15"><mixed-citation xmlns:xlink="http://www.w3.org/1999/xlink" xlink:type="simple"><person-group><name name-style="western"><surname>Chang</surname><given-names>J</given-names></name><name name-style="western"><surname>Crous</surname><given-names>PW</given-names></name><name name-style="western"><surname>Ades</surname><given-names>PK</given-names></name><name name-style="western"><surname>Wang</surname><given-names>W</given-names></name><name name-style="western"><surname>Liu</surname><given-names>F</given-names></name><name name-style="western"><surname>Damm</surname><given-names>U</given-names></name><name name-style="western"><surname>Vaghefi</surname><given-names>N</given-names></name><name name-style="western"><surname>Taylor</surname><given-names>PWJ</given-names></name></person-group> (<year>2024</year>) <article-title>Potato leaf infection caused by <italic><tp:taxon-name><tp:taxon-name-part taxon-name-part-type="genus">Colletotrichum</tp:taxon-name-part> <tp:taxon-name-part taxon-name-part-type="species">coccodes</tp:taxon-name-part></tp:taxon-name></italic> and <italic><tp:taxon-name><tp:taxon-name-part taxon-name-part-type="genus">C.</tp:taxon-name-part> <tp:taxon-name-part taxon-name-part-type="species">nigrum</tp:taxon-name-part></tp:taxon-name></italic>.</article-title><source>European Journal of Plant Pathology</source><volume>170</volume>: <fpage>163</fpage>–<lpage>167</lpage>. <ext-link xlink:href="10.1007/s10658-024-02891-4" ext-link-type="doi" xlink:type="simple">https://doi.org/10.1007/s10658-024-02891-4</ext-link></mixed-citation></ref><ref id="B156"><mixed-citation xmlns:xlink="http://www.w3.org/1999/xlink" xlink:type="simple"><person-group><name name-style="western"><surname>Zhang</surname><given-names>Q</given-names></name><name name-style="western"><surname>Nizamani</surname><given-names>MM</given-names></name><name name-style="western"><surname>Feng</surname><given-names>Y</given-names></name><name name-style="western"><surname>Yang</surname><given-names>YQ</given-names></name><name name-style="western"><surname>Jayawardena</surname><given-names>RS</given-names></name><name name-style="western"><surname>Hyde</surname><given-names>KD</given-names></name><name name-style="western"><surname>Wang</surname><given-names>Y</given-names></name><name name-style="western"><surname>Li</surname><given-names>C</given-names></name></person-group> (<year>2023b</year>) <article-title>Genome-scale and multi-gene phylogenetic analyses of <italic><tp:taxon-name><tp:taxon-name-part taxon-name-part-type="genus">Colletotrichum</tp:taxon-name-part></tp:taxon-name></italic> spp. host preference and association with medicinal plants.</article-title><source>Mycosphere : Journal of Fungal Biology</source><volume>14</volume>(<issue>2</issue>): <fpage>1</fpage>–<lpage>106</lpage>. <ext-link xlink:href="10.5943/mycosphere/14/si2/1" ext-link-type="doi" xlink:type="simple">https://doi.org/10.5943/mycosphere/14/si2/1</ext-link></mixed-citation></ref><ref id="B87"><mixed-citation xmlns:xlink="http://www.w3.org/1999/xlink" xlink:type="simple"><person-group><name name-style="western"><surname>Ma</surname><given-names>X</given-names></name><name name-style="western"><surname>Nontachaiyapoom</surname><given-names>S</given-names></name><name name-style="western"><surname>Jayawardena</surname><given-names>RS</given-names></name><name name-style="western"><surname>Hyde</surname><given-names>KD</given-names></name><name name-style="western"><surname>Gentekaki</surname><given-names>E</given-names></name><name name-style="western"><surname>Zhou</surname><given-names>S</given-names></name><name name-style="western"><surname>Qian</surname><given-names>Y</given-names></name><name name-style="western"><surname>Wen</surname><given-names>T</given-names></name><name name-style="western"><surname>Kang</surname><given-names>J</given-names></name></person-group> (<year>2018</year>) <article-title>Endophytic <italic><tp:taxon-name><tp:taxon-name-part taxon-name-part-type="genus">Colletotrichum</tp:taxon-name-part></tp:taxon-name></italic> species from <italic><tp:taxon-name><tp:taxon-name-part taxon-name-part-type="genus">Dendrobium</tp:taxon-name-part></tp:taxon-name></italic> spp. in China and northern Thailand.</article-title><source>MycoKeys</source><volume>43</volume>: <fpage>23</fpage>–<lpage>57</lpage>. <ext-link xlink:href="10.3897/mycokeys.43.25081" ext-link-type="doi" xlink:type="simple">https://doi.org/10.3897/mycokeys.43.25081</ext-link></mixed-citation></ref><ref id="B4"><mixed-citation xmlns:xlink="http://www.w3.org/1999/xlink" xlink:type="simple"><person-group><name name-style="western"><surname>Ayvar Serna</surname><given-names>S</given-names></name><name name-style="western"><surname>Díaz Nájera</surname><given-names>JF</given-names></name><name name-style="western"><surname>Vargas Hernández</surname><given-names>M</given-names></name><name name-style="western"><surname>Camacho Tapia</surname><given-names>M</given-names></name><name name-style="western"><surname>Valencia-Rojas</surname><given-names>GA</given-names></name><name name-style="western"><surname>Lima</surname><given-names>NB</given-names></name><name name-style="western"><surname>Tovar-Pedraza</surname><given-names>JM</given-names></name></person-group> (<year>2021</year>) First report of <italic><tp:taxon-name><tp:taxon-name-part taxon-name-part-type="genus">Colletotrichum</tp:taxon-name-part> <tp:taxon-name-part taxon-name-part-type="species">jiangxiense</tp:taxon-name-part></tp:taxon-name></italic> causing avocado anthracnose in Mexico. Plant Disease 105: е502. <ext-link xlink:href="10.1094/PDIS-03-20-0459-PDN" ext-link-type="doi" xlink:type="simple">https://doi.org/10.1094/PDIS-03-20-0459-PDN</ext-link></mixed-citation></ref><ref id="B42"><mixed-citation xmlns:xlink="http://www.w3.org/1999/xlink" xlink:type="simple"><person-group><name name-style="western"><surname>Guo</surname><given-names>Z</given-names></name><name name-style="western"><surname>Luo</surname><given-names>CX</given-names></name><name name-style="western"><surname>Wu</surname><given-names>HJ</given-names></name><name name-style="western"><surname>Peng</surname><given-names>B</given-names></name><name name-style="western"><surname>Kang</surname><given-names>BS</given-names></name><name name-style="western"><surname>Liu</surname><given-names>LM</given-names></name><name name-style="western"><surname>Zhang</surname><given-names>M</given-names></name><name name-style="western"><surname>Gu</surname><given-names>QS</given-names></name></person-group> (<year>2022</year>) <italic><tp:taxon-name><tp:taxon-name-part taxon-name-part-type="genus">Colletotrichum</tp:taxon-name-part></tp:taxon-name></italic> species associated with anthracnose disease of watermelon (<italic><tp:taxon-name><tp:taxon-name-part taxon-name-part-type="genus">Citrullus</tp:taxon-name-part> <tp:taxon-name-part taxon-name-part-type="species">lanatus</tp:taxon-name-part></tp:taxon-name></italic>) in China. Journal of <tp:taxon-name><tp:taxon-name-part taxon-name-part-type="kingdom">Fungi</tp:taxon-name-part></tp:taxon-name> 8: e790. <ext-link xlink:href="10.3390/jof8080790" ext-link-type="doi" xlink:type="simple">https://doi.org/10.3390/jof8080790</ext-link></mixed-citation></ref><ref id="B73"><mixed-citation xmlns:xlink="http://www.w3.org/1999/xlink" xlink:type="simple"><person-group><name name-style="western"><surname>Liebhold</surname><given-names>AM</given-names></name><name name-style="western"><surname>Brockerhoff</surname><given-names>EG</given-names></name><name name-style="western"><surname>Garrett</surname><given-names>LJ</given-names></name><name name-style="western"><surname>Parke</surname><given-names>JL</given-names></name><name name-style="western"><surname>Britton</surname><given-names>KO</given-names></name></person-group> (<year>2012</year>) <article-title>Live plant imports: The major pathway for forest insect and pathogen invasions of the US.</article-title><source>Frontiers in Ecology and the Environment</source><volume>10</volume>: <fpage>135</fpage>–<lpage>143</lpage>. <ext-link xlink:href="10.1890/110198" ext-link-type="doi" xlink:type="simple">https://doi.org/10.1890/110198</ext-link></mixed-citation></ref><ref id="B152"><mixed-citation xmlns:xlink="http://www.w3.org/1999/xlink" xlink:type="simple"><person-group><name name-style="western"><surname>Yu</surname><given-names>Z</given-names></name><name name-style="western"><surname>Jiang</surname><given-names>X</given-names></name><name name-style="western"><surname>Zheng</surname><given-names>H</given-names></name><name name-style="western"><surname>Zhang</surname><given-names>H</given-names></name><name name-style="western"><surname>Qiao</surname><given-names>M</given-names></name></person-group> (<year>2022</year>) <article-title>Fourteen new species of foliar <italic><tp:taxon-name><tp:taxon-name-part taxon-name-part-type="genus">Colletotrichum</tp:taxon-name-part></tp:taxon-name></italic> associated with the invasive plant <italic><tp:taxon-name><tp:taxon-name-part taxon-name-part-type="genus">Ageratina</tp:taxon-name-part> <tp:taxon-name-part taxon-name-part-type="species">adenophora</tp:taxon-name-part></tp:taxon-name></italic> and surrounding crops.</article-title><source>Journal of <tp:taxon-name><tp:taxon-name-part taxon-name-part-type="kingdom">Fungi</tp:taxon-name-part></tp:taxon-name></source><volume>8</volume>(<issue>2</issue>): <fpage>185</fpage>–<lpage>234</lpage>. <ext-link xlink:href="10.3390/jof8020185" ext-link-type="doi" xlink:type="simple">https://doi.org/10.3390/jof8020185</ext-link></mixed-citation></ref><ref id="B160"><mixed-citation xmlns:xlink="http://www.w3.org/1999/xlink" xlink:type="simple"><person-group><name name-style="western"><surname>Zheng</surname><given-names>H</given-names></name><name name-style="western"><surname>Yu</surname><given-names>Z</given-names></name><name name-style="western"><surname>Jiang</surname><given-names>X</given-names></name><name name-style="western"><surname>Fang</surname><given-names>L</given-names></name><name name-style="western"><surname>Qiao</surname><given-names>M</given-names></name></person-group> (<year>2022</year>) <article-title>Endophytic <italic><tp:taxon-name><tp:taxon-name-part taxon-name-part-type="genus">Colletotrichum</tp:taxon-name-part></tp:taxon-name></italic> species from aquatic plants in Southwest China.</article-title><source>Journal of <tp:taxon-name><tp:taxon-name-part taxon-name-part-type="kingdom">Fungi</tp:taxon-name-part></tp:taxon-name></source><volume>8</volume>(<issue>1</issue>): <fpage>87</fpage>–<lpage>129</lpage>. <ext-link xlink:href="10.3390/jof8010087" ext-link-type="doi" xlink:type="simple">https://doi.org/10.3390/jof8010087</ext-link></mixed-citation></ref></ref-list></tp:taxon-treatment>
