# Supplementary material for: ﻿Colletotrichum macroconidii sp. nov. and six new records of Colletotrichum (Glomerellaceae, Glomerellales) from southwestern China
Source: MycoKeys. 2025 Sep 18;122:321–73. doi: 10.3897/mycokeys.122.161122 (PMC12464559; doi:10.3897/mycokeys.122.161122)
Supplement: XML Treatment for Colletotrichum magnum [file mycokeys.122.161122-treatment12.xml]

<!DOCTYPE tp:taxon-treatment
  PUBLIC "-//TaxonX//DTD Taxonomic Treatment Publishing DTD v0 20100105//EN" "tax-treatment-NSO.dtd">
<tp:taxon-treatment xmlns:tp="http://www.plazi.org/taxpub"><tp:treatment-meta><kwd-group><label>Taxon classification</label><kwd>
              <named-content content-type="kingdom">Fungi</named-content>
            </kwd><kwd>
              <named-content content-type="order">Glomerellales</named-content>
            </kwd><kwd>
              <named-content content-type="family">Glomerellaceae</named-content>
            </kwd></kwd-group><mixed-citation publication-type="journal"><person-group><name><surname>Norphanphoun</surname><given-names>Chada</given-names></name><name><surname>Zou</surname><given-names>Meng-Ting</given-names></name><name><surname>Liu</surname><given-names>Feng-Quan</given-names></name><name><surname>Wang</surname><given-names>Yong</given-names></name></person-group><article-title>﻿<italic><tp:taxon-name><tp:taxon-name-part taxon-name-part-type="genus" reg="Colletotrichum">Colletotrichum</tp:taxon-name-part> <tp:taxon-name-part taxon-name-part-type="species" reg="macroconidii">macroconidii</tp:taxon-name-part></tp:taxon-name></italic> sp. nov. and six new records of <italic><tp:taxon-name><tp:taxon-name-part taxon-name-part-type="genus" reg="Colletotrichum">Colletotrichum</tp:taxon-name-part></tp:taxon-name></italic> (<tp:taxon-name><tp:taxon-name-part taxon-name-part-type="family">Glomerellaceae</tp:taxon-name-part></tp:taxon-name>, <tp:taxon-name><tp:taxon-name-part taxon-name-part-type="order">Glomerellales</tp:taxon-name-part></tp:taxon-name>) from southwestern China</article-title><source>MycoKeys</source><day>18</day><month>09</month><year>2025</year><volume>122</volume><fpage>321</fpage><lpage>373</lpage><pub-id pub-id-type="doi">10.3897/mycokeys.122.161122</pub-id></mixed-citation></tp:treatment-meta><tp:nomenclature><label>﻿</label><tp:taxon-name><object-id xmlns:xlink="http://www.w3.org/1999/xlink" content-type="arpha" xlink:type="simple">97416470-0664-5FDC-9B8E-2D786B4811D2</object-id>
            <tp:taxon-name-part taxon-name-part-type="genus" reg="Colletotrichum">Colletotrichum</tp:taxon-name-part>
            <tp:taxon-name-part taxon-name-part-type="species" reg="magnum">magnum</tp:taxon-name-part>
          </tp:taxon-name><tp:taxon-authority>(S.F. Jenkins &amp; Winstead) Rossman &amp; W.C. Allen, IMA Fungus 7(1): 4 (2016)</tp:taxon-authority><xref ref-type="fig" rid="F14">Fig. 14</xref></tp:nomenclature><tp:treatment-sec sec-type="description" id="SECID0E1REO"><title>Description.</title><p>See <xref ref-type="bibr" rid="B109">Rossman et al. (2016)</xref> and <xref ref-type="bibr" rid="B30">Damm et al. (2019)</xref>.</p></tp:treatment-sec><tp:treatment-sec sec-type="material" id="SECID0EISEO"><title>Material examined.</title><p>China • Yunnan Province, Dali, symptomatic fruit of <italic><tp:taxon-name><tp:taxon-name-part taxon-name-part-type="genus" reg="Juglans">Juglans</tp:taxon-name-part> <tp:taxon-name-part taxon-name-part-type="species" reg="regia">regia</tp:taxon-name-part></tp:taxon-name></italic> L., 2023.11.5, coll. Zou Mengting, RH1-5/GZ13 (dried culture, <abbrev xmlns:xlink="http://www.w3.org/1999/xlink" content-type="institution" xlink:title="Herbarium of the Department of Plant Pathology, Agricultural College, Guizhou University" id="ABBRID0EZSEO" xlink:type="simple">HGUP</abbrev> 25-0019), living culture <abbrev xmlns:xlink="http://www.w3.org/1999/xlink" content-type="institution" xlink:title="Plant Pathology Department of the College of Agriculture, Guizhou University, China" id="ABBRID0E5SEO" xlink:type="simple">GUCC</abbrev> 25-0029; • <italic>ibid</italic>. symptomatic fruit of <italic><tp:taxon-name><tp:taxon-name-part taxon-name-part-type="genus" reg="Juglans">Juglans</tp:taxon-name-part> <tp:taxon-name-part taxon-name-part-type="species" reg="regia">regia</tp:taxon-name-part></tp:taxon-name></italic> L., 2023.11.12, coll. Zou Mengting, DJ5-8/GZ15 (dried culture, <abbrev xmlns:xlink="http://www.w3.org/1999/xlink" content-type="institution" xlink:title="Herbarium of the Department of Plant Pathology, Agricultural College, Guizhou University" id="ABBRID0EQTEO" xlink:type="simple">HGUP</abbrev> 25-0020), living culture <abbrev xmlns:xlink="http://www.w3.org/1999/xlink" content-type="institution" xlink:title="Plant Pathology Department of the College of Agriculture, Guizhou University, China" id="ABBRID0EVTEO" xlink:type="simple">GUCC</abbrev> 25-0030.</p></tp:treatment-sec><tp:treatment-sec sec-type="notes" id="SECID0E1TEO"><title>Notes.</title><p><italic><tp:taxon-name><tp:taxon-name-part taxon-name-part-type="genus" reg="Colletotrichum">Colletotrichum</tp:taxon-name-part> <tp:taxon-name-part taxon-name-part-type="species" reg="magnum">magnum</tp:taxon-name-part></tp:taxon-name></italic> is a well-recognized pathogen responsible for anthracnose disease across a wide range of plant hosts, including both agricultural crops and ornamental species, causing considerable economic losses (<xref ref-type="bibr" rid="B109">Rossman et al. 2016</xref>; <xref ref-type="bibr" rid="B30">Damm et al. 2019</xref>). The species was first described as distinct based on its unique morphological characteristics and phylogenetic placement (<xref ref-type="bibr" rid="B109">Rossman et al. 2016</xref>). Key diagnostic features for identifying <italic><tp:taxon-name><tp:taxon-name-part taxon-name-part-type="genus" reg="Colletotrichum">C.</tp:taxon-name-part> <tp:taxon-name-part taxon-name-part-type="species" reg="magnum">magnum</tp:taxon-name-part></tp:taxon-name></italic> include its cylindrical conidia and the structure of its cylindrical to ellipsoidal conidiogenous cells, supported by molecular phylogenetic analyses using multiple genes (<xref ref-type="bibr" rid="B109">Rossman et al. 2016</xref>; <xref ref-type="bibr" rid="B30">Damm et al. 2019</xref>).</p><p>In China, <italic><tp:taxon-name><tp:taxon-name-part taxon-name-part-type="genus" reg="Colletotrichum">Colletotrichum</tp:taxon-name-part></tp:taxon-name></italic> species have been commonly associated with <italic><tp:taxon-name><tp:taxon-name-part taxon-name-part-type="genus" reg="Juglans">Juglans</tp:taxon-name-part> <tp:taxon-name-part taxon-name-part-type="species" reg="regia">regia</tp:taxon-name-part></tp:taxon-name></italic> (English walnut), causing leaf spots and lesions that reduce photosynthetic capacity and ultimately impact yield (<xref ref-type="bibr" rid="B164">Zhu et al. 2014</xref>; <xref ref-type="bibr" rid="B138">Wang et al. 2017</xref>; <xref ref-type="bibr" rid="B45">He et al. 2019</xref>; <xref ref-type="bibr" rid="B71">Li et al. 2023</xref>, <xref ref-type="bibr" rid="B72">2024</xref>; <xref ref-type="bibr" rid="B156">Zhang et al. 2023b</xref>). Although the full pathogenic potential of <italic><tp:taxon-name><tp:taxon-name-part taxon-name-part-type="genus" reg="Colletotrichum">C.</tp:taxon-name-part> <tp:taxon-name-part taxon-name-part-type="species" reg="magnum">magnum</tp:taxon-name-part></tp:taxon-name></italic> remains under investigation, it is increasingly regarded as an emerging threat to walnut production, especially in regions where walnuts are economically important. In the present study, strains <abbrev xmlns:xlink="http://www.w3.org/1999/xlink" content-type="institution" xlink:title="Plant Pathology Department of the College of Agriculture, Guizhou University, China" id="ABBRID0EBXEO" xlink:type="simple">GUCC</abbrev> 25-0029 and <abbrev xmlns:xlink="http://www.w3.org/1999/xlink" content-type="institution" xlink:title="Plant Pathology Department of the College of Agriculture, Guizhou University, China" id="ABBRID0EGXEO" xlink:type="simple">GUCC</abbrev> 25-0030, isolated from symptomatic fruit of <italic><tp:taxon-name><tp:taxon-name-part taxon-name-part-type="genus" reg="Juglans">J.</tp:taxon-name-part> <tp:taxon-name-part taxon-name-part-type="species" reg="regia">regia</tp:taxon-name-part></tp:taxon-name></italic>, were identified as <italic><tp:taxon-name><tp:taxon-name-part taxon-name-part-type="genus" reg="Colletotrichum">Colletotrichum</tp:taxon-name-part> <tp:taxon-name-part taxon-name-part-type="species" reg="magnum">magnum</tp:taxon-name-part></tp:taxon-name></italic> based on morphological characteristics (Fig. <xref ref-type="fig" rid="F14">14</xref>) and multilocus phylogenetic analyses (Fig. <xref ref-type="fig" rid="F13">13</xref>). Morphologically, the strain produced an asexual morph on <abbrev xmlns:xlink="http://www.w3.org/1999/xlink" xlink:title="Oatmeal agar" id="ABBRID0EJYEO" xlink:type="simple">OA</abbrev>, with transparent to dark brown, branched, and septate hyphae. Conidiogenous cells were cylindrical to ellipsoidal, measured 25.5–30 × 3.5–4.5 µm, solitary or clustered, hyaline, and unbranched, formed on the hyphae. Conidia were hyaline, cylindrical, straight, the apex and base rounded, measured 7.5–17.5 × 2.5–4.5 µm, hyaline, with smooth walls and no septa (Fig. <xref ref-type="fig" rid="F14">14</xref>). Phylogenetic analyses placed the new strain within the <italic><tp:taxon-name><tp:taxon-name-part taxon-name-part-type="genus" reg="Colletotrichum">C.</tp:taxon-name-part> <tp:taxon-name-part taxon-name-part-type="species" reg="magnum">magnum</tp:taxon-name-part></tp:taxon-name></italic> clade with support, 97% <abbrev xmlns:xlink="http://www.w3.org/1999/xlink" xlink:title="maximum likelihood" id="ABBRID0E3YEO" xlink:type="simple">ML</abbrev>, 96% <abbrev xmlns:xlink="http://www.w3.org/1999/xlink" xlink:title="maximum parsimony" id="ABBRID0EAZEO" xlink:type="simple">MP</abbrev>, and 1.0 PP (Fig. <xref ref-type="fig" rid="F13">13</xref>). This represents the first report of <italic><tp:taxon-name><tp:taxon-name-part taxon-name-part-type="genus" reg="Colletotrichum">C.</tp:taxon-name-part> <tp:taxon-name-part taxon-name-part-type="species" reg="magnum">magnum</tp:taxon-name-part></tp:taxon-name></italic> infecting <italic><tp:taxon-name><tp:taxon-name-part taxon-name-part-type="genus" reg="Juglans">Juglans</tp:taxon-name-part> <tp:taxon-name-part taxon-name-part-type="species" reg="regia">regia</tp:taxon-name-part></tp:taxon-name></italic> in China. However, to confirm its pathogenic role on <italic><tp:taxon-name><tp:taxon-name-part taxon-name-part-type="genus" reg="Juglans">J.</tp:taxon-name-part> <tp:taxon-name-part taxon-name-part-type="species" reg="regia">regia</tp:taxon-name-part></tp:taxon-name></italic>, future pathogenicity tests are required.</p><fig id="F13" position="float" orientation="portrait"><object-id xmlns:xlink="http://www.w3.org/1999/xlink" content-type="doi" xlink:type="simple">10.3897/mycokeys.122.161122.figure13</object-id><object-id xmlns:xlink="http://www.w3.org/1999/xlink" content-type="arpha" xlink:type="simple">35157784-E6DF-5E2F-AB3A-CE53393A0216</object-id><label>Figure 13.</label><caption><p>Phylogenetic tree constructed using a maximum likelihood (<abbrev xmlns:xlink="http://www.w3.org/1999/xlink" xlink:title="maximum likelihood" id="ABBRID0ER1EO" xlink:type="simple">ML</abbrev>) analysis based on a combined <abbrev xmlns:xlink="http://www.w3.org/1999/xlink" xlink:title="internal transcribed spacer region" id="ABBRID0EV1EO" xlink:type="simple">ITS</abbrev>, <italic><abbrev xmlns:xlink="http://www.w3.org/1999/xlink" xlink:title="glyceraldehyde-3-phosphate dehydrogenase region" id="ABBRID0E11EO" xlink:type="simple">gapdh</abbrev></italic>, <italic><abbrev xmlns:xlink="http://www.w3.org/1999/xlink" xlink:title="chitin synthase" id="ABBRID0E61EO" xlink:type="simple">chs-1</abbrev></italic>, <italic><abbrev xmlns:xlink="http://www.w3.org/1999/xlink" xlink:title="actin" id="ABBRID0EE2EO" xlink:type="simple">act</abbrev></italic>, <italic>β-tubulin</italic>, and <italic>his3</italic> sequences, representing <italic><tp:taxon-name><tp:taxon-name-part taxon-name-part-type="genus" reg="Colletotrichum">Colletotrichum</tp:taxon-name-part> <tp:taxon-name-part taxon-name-part-type="species" reg="magnum">magnum</tp:taxon-name-part></tp:taxon-name></italic> species complex. The tree topology of the <abbrev xmlns:xlink="http://www.w3.org/1999/xlink" xlink:title="maximum likelihood" id="ABBRID0EX2EO" xlink:type="simple">ML</abbrev> analysis was identical to the Maximum Parsimony (<abbrev xmlns:xlink="http://www.w3.org/1999/xlink" xlink:title="maximum parsimony" id="ABBRID0E22EO" xlink:type="simple">MP</abbrev>) and Bayesian posterior probability (<abbrev xmlns:xlink="http://www.w3.org/1999/xlink" xlink:title="Bayesian posterior probability analysis" id="ABBRID0E62EO" xlink:type="simple">BI</abbrev>) analysis. The final RAxML tree with a likelihood value of -6752.888091is presented here. The evolutionary model GTR+GAMMA was applied to all the genes. The analysis included twenty-three (23) taxa with a total of 2449 characters, with 434 distinct alignment patterns, and 16.59% were gaps and undetermined characters. Estimated base frequencies were as follows: A = 0.221259, C = 0.309082, G = 0.253858, T = 0.215801; substitution rates AC = 0.914360, AG = 2.159987, AT = 0.604764, CG = 0.664359, CT = 4.006750, GT = 1.0; gamma distribution shape parameter <italic>α</italic> = 0.280788; tree length = 0.381194. Bootstrap support values for <abbrev xmlns:xlink="http://www.w3.org/1999/xlink" xlink:title="maximum likelihood" id="ABBRID0EF3EO" xlink:type="simple">ML</abbrev> and <abbrev xmlns:xlink="http://www.w3.org/1999/xlink" xlink:title="maximum parsimony" id="ABBRID0EJ3EO" xlink:type="simple">MP</abbrev> ≥ 70% and Bayesian Posterior Probabilities (<abbrev xmlns:xlink="http://www.w3.org/1999/xlink" xlink:title="Bayesian posterior probability analysis" id="ABBRID0EN3EO" xlink:type="simple">BI</abbrev>) ≥ 0.90 are indicated at the nodes as <abbrev xmlns:xlink="http://www.w3.org/1999/xlink" xlink:title="maximum likelihood" id="ABBRID0ER3EO" xlink:type="simple">ML</abbrev>/<abbrev xmlns:xlink="http://www.w3.org/1999/xlink" xlink:title="maximum parsimony" id="ABBRID0EV3EO" xlink:type="simple">MP</abbrev>/<abbrev xmlns:xlink="http://www.w3.org/1999/xlink" xlink:title="Bayesian posterior probability analysis" id="ABBRID0EZ3EO" xlink:type="simple">BI</abbrev>. The tree is rooted with <italic><tp:taxon-name><tp:taxon-name-part taxon-name-part-type="genus" reg="Colletotrichum">C.</tp:taxon-name-part> <tp:taxon-name-part taxon-name-part-type="species" reg="dracaenophilum">dracaenophilum</tp:taxon-name-part></tp:taxon-name></italic> (<abbrev xmlns:xlink="http://www.w3.org/1999/xlink" content-type="institution" xlink:title="CBS-KNAW Fungal Biodiversity Centre, Utrecht, The Netherlands" id="ABBRID0EI4EO" xlink:type="simple">CBS</abbrev> 118199) and <italic><tp:taxon-name><tp:taxon-name-part taxon-name-part-type="genus" reg="Colletotrichum">C.</tp:taxon-name-part> <tp:taxon-name-part taxon-name-part-type="species" reg="yunnanense">yunnanense</tp:taxon-name-part></tp:taxon-name></italic> (<abbrev xmlns:xlink="http://www.w3.org/1999/xlink" content-type="institution" xlink:title="CBS-KNAW Fungal Biodiversity Centre, Utrecht, The Netherlands" id="ABBRID0EY4EO" xlink:type="simple">CBS</abbrev> 13213). Type strains are denoted in bold and T and sequences generated in this study are in yellow. Bar = 0.02 represents the estimated number of nucleotide substitutions of site per branch.</p></caption><graphic xmlns:xlink="http://www.w3.org/1999/xlink" xlink:href="mycokeys-122-321-g013.jpg" position="float" orientation="portrait" xlink:type="simple" id="oo_1418952.jpg"><uri content-type="original_file" xlink:type="simple">https://binary.pensoft.net/fig/1418952</uri></graphic></fig><fig id="F14" position="float" orientation="portrait"><object-id xmlns:xlink="http://www.w3.org/1999/xlink" content-type="doi" xlink:type="simple">10.3897/mycokeys.122.161122.figure14</object-id><object-id xmlns:xlink="http://www.w3.org/1999/xlink" content-type="arpha" xlink:type="simple">4D98C816-9C49-52BE-9F30-E73201A0BFA6</object-id><label>Figure 14.</label><caption><p><italic><tp:taxon-name><tp:taxon-name-part taxon-name-part-type="genus" reg="Colletotrichum">Colletotrichum</tp:taxon-name-part> <tp:taxon-name-part taxon-name-part-type="species" reg="magnum">magnum</tp:taxon-name-part></tp:taxon-name></italic> (<abbrev xmlns:xlink="http://www.w3.org/1999/xlink" content-type="institution" xlink:title="Plant Pathology Department of the College of Agriculture, Guizhou University, China" id="ABBRID0EV5EO" xlink:type="simple">GUCC</abbrev> 25-0029, new record). a, b. Culture on <abbrev xmlns:xlink="http://www.w3.org/1999/xlink" xlink:title="Oatmeal agar" id="ABBRID0E15EO" xlink:type="simple">OA</abbrev> (a-above, b-reverse); c. Conidiomata on <abbrev xmlns:xlink="http://www.w3.org/1999/xlink" xlink:title="Oatmeal agar" id="ABBRID0E55EO" xlink:type="simple">OA</abbrev>; d, e. Conidiophore, conidiogenous cells giving rise to conidia; f. Chlamydospores; g–k. Conidia. Scale bars: 10 µm (d–k).</p></caption><graphic xmlns:xlink="http://www.w3.org/1999/xlink" xlink:href="mycokeys-122-321-g014.jpg" position="float" orientation="portrait" xlink:type="simple" id="oo_1418953.jpg"><uri content-type="original_file" xlink:type="simple">https://binary.pensoft.net/fig/1418953</uri></graphic></fig></tp:treatment-sec><ref-list><ref id="B109"><mixed-citation xmlns:xlink="http://www.w3.org/1999/xlink" xlink:type="simple"><person-group><name name-style="western"><surname>Rossman</surname><given-names>AY</given-names></name><name name-style="western"><surname>Allen</surname><given-names>WC</given-names></name><name name-style="western"><surname>Castlebury</surname><given-names>LA</given-names></name></person-group> (<year>2016</year>) <article-title>New combinations of plant-associated fungi resulting from the change to one name for fungi.</article-title><source>IMA Fungus</source><volume>7</volume>(<issue>1</issue>): <fpage>1</fpage>–<lpage>7</lpage>. <ext-link xlink:href="10.5598/imafungus.2016.07.01.01" ext-link-type="doi" xlink:type="simple">https://doi.org/10.5598/imafungus.2016.07.01.01</ext-link></mixed-citation></ref><ref id="B30"><mixed-citation xmlns:xlink="http://www.w3.org/1999/xlink" xlink:type="simple"><person-group><name name-style="western"><surname>Damm</surname><given-names>U</given-names></name><name name-style="western"><surname>Sato</surname><given-names>T</given-names></name><name name-style="western"><surname>Alizadeh</surname><given-names>A</given-names></name><name name-style="western"><surname>Groenewald</surname><given-names>JZ</given-names></name><name name-style="western"><surname>Crous</surname><given-names>PW</given-names></name></person-group> (<year>2019</year>) <article-title>The <italic><tp:taxon-name><tp:taxon-name-part taxon-name-part-type="genus">Colletotrichum</tp:taxon-name-part> <tp:taxon-name-part taxon-name-part-type="species">dracaenophilum</tp:taxon-name-part></tp:taxon-name></italic>, <italic><tp:taxon-name><tp:taxon-name-part taxon-name-part-type="genus">C.</tp:taxon-name-part> <tp:taxon-name-part taxon-name-part-type="species">magnum</tp:taxon-name-part></tp:taxon-name></italic> and <italic><tp:taxon-name><tp:taxon-name-part taxon-name-part-type="genus">C.</tp:taxon-name-part> <tp:taxon-name-part taxon-name-part-type="species">orchidearum</tp:taxon-name-part></tp:taxon-name></italic> species complexes.</article-title><source>Studies in Mycology</source><volume>92</volume>: <fpage>1</fpage>–<lpage>46</lpage>. <ext-link xlink:href="10.1016/j.simyco.2018.04.001" ext-link-type="doi" xlink:type="simple">https://doi.org/10.1016/j.simyco.2018.04.001</ext-link></mixed-citation></ref><ref id="B164"><mixed-citation xmlns:xlink="http://www.w3.org/1999/xlink" xlink:type="simple"><person-group><name name-style="western"><surname>Zhu</surname><given-names>YF</given-names></name><name name-style="western"><surname>Yin</surname><given-names>YF</given-names></name><name name-style="western"><surname>Qu</surname><given-names>WW</given-names></name><name name-style="western"><surname>Yang</surname><given-names>KQ</given-names></name></person-group> (<year>2014</year>) Occurrence and spread of the pathogens on walnut (<italic><tp:taxon-name><tp:taxon-name-part taxon-name-part-type="genus">Juglans</tp:taxon-name-part> <tp:taxon-name-part taxon-name-part-type="species">regia</tp:taxon-name-part></tp:taxon-name></italic>) in Shandong Province, China. Acta Horticulturae (1050): 347–351. <ext-link xlink:href="10.17660/ActaHortic.2014.1050.4" ext-link-type="doi" xlink:type="simple">https://doi.org/10.17660/ActaHortic.2014.1050.4</ext-link></mixed-citation></ref><ref id="B138"><mixed-citation xmlns:xlink="http://www.w3.org/1999/xlink" xlink:type="simple"><person-group><name name-style="western"><surname>Wang</surname><given-names>QH</given-names></name><name name-style="western"><surname>Li</surname><given-names>DW</given-names></name><name name-style="western"><surname>Duan</surname><given-names>CH</given-names></name><name name-style="western"><surname>Liu</surname><given-names>XH</given-names></name><name name-style="western"><surname>Niu</surname><given-names>SG</given-names></name><name name-style="western"><surname>Hou</surname><given-names>LQ</given-names></name><name name-style="western"><surname>Wu</surname><given-names>XQ</given-names></name></person-group> (<year>2017</year>) First report of walnut anthracnose caused by <italic><tp:taxon-name><tp:taxon-name-part taxon-name-part-type="genus">Colletotrichum</tp:taxon-name-part> <tp:taxon-name-part taxon-name-part-type="species">fructicola</tp:taxon-name-part></tp:taxon-name></italic> in China. Plant Disease 102(1): e247. <ext-link xlink:href="10.1094/PDIS-06-17-0921-PDN" ext-link-type="doi" xlink:type="simple">https://doi.org/10.1094/PDIS-06-17-0921-PDN</ext-link></mixed-citation></ref><ref id="B45"><mixed-citation xmlns:xlink="http://www.w3.org/1999/xlink" xlink:type="simple"><person-group><name name-style="western"><surname>He</surname><given-names>L</given-names></name><name name-style="western"><surname>Li</surname><given-names>X</given-names></name><name name-style="western"><surname>Gao</surname><given-names>Y</given-names></name><name name-style="western"><surname>Li</surname><given-names>B</given-names></name><name name-style="western"><surname>Mu</surname><given-names>W</given-names></name><name name-style="western"><surname>Liu</surname><given-names>F</given-names></name></person-group> (<year>2019</year>) <article-title>Characterization and fungicide sensitivity of <italic><tp:taxon-name><tp:taxon-name-part taxon-name-part-type="genus">Colletotrichum</tp:taxon-name-part></tp:taxon-name></italic> spp. from different hosts in Shandong, China.</article-title><source>Plant Disease</source><volume>103</volume>: <fpage>34</fpage>–<lpage>43</lpage>. <ext-link xlink:href="10.1094/PDIS-04-18-0597-RE" ext-link-type="doi" xlink:type="simple">https://doi.org/10.1094/PDIS-04-18-0597-RE</ext-link></mixed-citation></ref><ref id="B71"><mixed-citation xmlns:xlink="http://www.w3.org/1999/xlink" xlink:type="simple"><person-group><name name-style="western"><surname>Li</surname><given-names>H</given-names></name><name name-style="western"><surname>Liao</surname><given-names>YCZ</given-names></name><name name-style="western"><surname>Wan</surname><given-names>Y</given-names></name><name name-style="western"><surname>Li</surname><given-names>DW</given-names></name><name name-style="western"><surname>Zhu</surname><given-names>LH</given-names></name></person-group> (<year>2023</year>) <italic><tp:taxon-name><tp:taxon-name-part taxon-name-part-type="genus">Colletotrichum</tp:taxon-name-part> <tp:taxon-name-part taxon-name-part-type="species">siamense</tp:taxon-name-part></tp:taxon-name></italic>, a novel causal agent of <italic><tp:taxon-name><tp:taxon-name-part taxon-name-part-type="genus">Viburnum</tp:taxon-name-part> <tp:taxon-name-part taxon-name-part-type="species">odoratissimum</tp:taxon-name-part></tp:taxon-name></italic> leaf blotch and its sensitivity to fungicides. Journal of <tp:taxon-name><tp:taxon-name-part taxon-name-part-type="kingdom">Fungi</tp:taxon-name-part></tp:taxon-name> 9(9): e882. <ext-link xlink:href="10.3390/jof9090882" ext-link-type="doi" xlink:type="simple">https://doi.org/10.3390/jof9090882</ext-link></mixed-citation></ref><ref id="B72"><mixed-citation xmlns:xlink="http://www.w3.org/1999/xlink" xlink:type="simple"><person-group><name name-style="western"><surname>Li</surname><given-names>Y</given-names></name><name name-style="western"><surname>Lin</surname><given-names>L</given-names></name><name name-style="western"><surname>Cao</surname><given-names>J</given-names></name><name name-style="western"><surname>Gan</surname><given-names>M</given-names></name><name name-style="western"><surname>Fan</surname><given-names>X</given-names></name></person-group> (<year>2024</year>) <article-title>Three new species of <italic><tp:taxon-name><tp:taxon-name-part taxon-name-part-type="genus">Colletotrichum</tp:taxon-name-part></tp:taxon-name></italic> (<tp:taxon-name><tp:taxon-name-part taxon-name-part-type="order">Glomerellales</tp:taxon-name-part></tp:taxon-name>, <tp:taxon-name><tp:taxon-name-part taxon-name-part-type="family">Glomerellaceae</tp:taxon-name-part></tp:taxon-name>) associated with walnut (<italic><tp:taxon-name><tp:taxon-name-part taxon-name-part-type="genus">Juglans</tp:taxon-name-part> <tp:taxon-name-part taxon-name-part-type="species">regia</tp:taxon-name-part></tp:taxon-name></italic>) anthracnose from China.</article-title><source>MycoKeys</source><volume>108</volume>: <fpage>147</fpage>–<lpage>167</lpage>. <ext-link xlink:href="10.3897/mycokeys.108.125382" ext-link-type="doi" xlink:type="simple">https://doi.org/10.3897/mycokeys.108.125382</ext-link></mixed-citation></ref><ref id="B156"><mixed-citation xmlns:xlink="http://www.w3.org/1999/xlink" xlink:type="simple"><person-group><name name-style="western"><surname>Zhang</surname><given-names>Q</given-names></name><name name-style="western"><surname>Nizamani</surname><given-names>MM</given-names></name><name name-style="western"><surname>Feng</surname><given-names>Y</given-names></name><name name-style="western"><surname>Yang</surname><given-names>YQ</given-names></name><name name-style="western"><surname>Jayawardena</surname><given-names>RS</given-names></name><name name-style="western"><surname>Hyde</surname><given-names>KD</given-names></name><name name-style="western"><surname>Wang</surname><given-names>Y</given-names></name><name name-style="western"><surname>Li</surname><given-names>C</given-names></name></person-group> (<year>2023b</year>) <article-title>Genome-scale and multi-gene phylogenetic analyses of <italic><tp:taxon-name><tp:taxon-name-part taxon-name-part-type="genus">Colletotrichum</tp:taxon-name-part></tp:taxon-name></italic> spp. host preference and association with medicinal plants.</article-title><source>Mycosphere : Journal of Fungal Biology</source><volume>14</volume>(<issue>2</issue>): <fpage>1</fpage>–<lpage>106</lpage>. <ext-link xlink:href="10.5943/mycosphere/14/si2/1" ext-link-type="doi" xlink:type="simple">https://doi.org/10.5943/mycosphere/14/si2/1</ext-link></mixed-citation></ref></ref-list></tp:taxon-treatment>
